# Supplementary material for: Industrial technology progress, digital finance development and corporate risk-taking: Evidence from China’s listed firms
Source: PLoS One. 2024 Mar 15;19(3):e0298734. doi: 10.1371/journal.pone.0298734 (PMC10942030; doi:10.1371/journal.pone.0298734)
Supplement: S1 Data — (XLSX) [file pone.0298734.s001.xlsx]

## Sheet: Sheet1
Stkcd	year	Industry	province	meantfp_op	lnindex	Risk021	Risk022	ROAA	管理费用率	dual	board	compen	ten	size	ln应付职工薪酬	营业收入增长率A	现金资产比率	地区CPI	ln地区gdp	投入资本回报率	patent	SA	ind	proid	国内外市场接近度
1	2000	J66	广东省					0.007535		1	2.3979			24.9313	18.7448		0.113418	101.4	9.17598		0			广东省	1.5178
1	2001	J66	广东省					0.003349		1	2.63906			25.5118	19.2069		0.182733	99.3	9.39593		0			广东省	1.5178
1	2002	J66	广东省					0.002601			2.63906			25.8363	19.0584	0.187448	0.140819	98.6	9.51062		0			广东省	1.5178
1	2003	J66	广东省					0.001641		1	2.63906		25.99	25.9852	19.2895	-0.698444	0.099071	100.629	9.67059		0.693147			广东省	1.5178
1	2004	J66	广东省					0.001418		1	2.56495		26.73	26.0428	19.7157	0.165961	0.076506	102.97	9.84504		0			广东省	1.5178
1	2005	J66	广东省					0.001534		0	2.63906	16.0862	27.28	26.1579	19.8315	-0.03919	0.084845	102.25	10.0238		0			广东省	1.5178
1	2006	J66	广东省					0.005		0	2.56495	16.4652	29.78	26.2862	20.2365	0.027934	0.069107	101.786	10.1882		0			广东省	1.5178
1	2007	J66	广东省					0.007517		0	2.63906	17.2359	31.01	26.5884	20.6457	0.104124	0.086672	103.676	10.3665		0			广东省	1.5178
1	2008	J66	广东省					0.001294		0	2.63906	16.9575	34.72	26.8854	20.9443	-0.035095	0.078249	105.597	10.5132		0			广东省	1.5178
1	2009	J66	广东省					0.008558		0	2.70805	17.0651	33.69	27.0997	21.2431	0.092666	0.093063	97.6538	10.5836		0			广东省	1.5178
1	2010	J66	广东省		4.24104			0.008641		1	2.70805	16.7573	39.56	27.3125	21.3538	0.081548	0.093712	103.121	10.7367		0			广东省	1.5178
1	2011	J66	广东省		4.24104			0.008258		1	2.89037	16.772	58.92	27.8607	22.0043	0.037614	0.053972	105.321	10.882		0			广东省	1.5178
1	2012	J66	广东省		4.84466			0.00841	0	1	2.89037	16.5868	58.71	28.1051	22.3049	0.032993	0.107104	102.813	10.952	0.00841	0			广东省	1.5178
1	2013	J66	广东省		5.21917			0.008051	0	1	2.89037	16.9293	64.35	28.2685	22.5172	0.083487	0.095734	102.5	11.0425	0.008051	1.09861			广东省	1.5178
1	2014	J66	广东省		5.30594			0.009057	0	1	2.70805	16.9321	64.51	28.4133	22.7978	0.016086	0.083906	102.306	11.1245	0.009057	0			广东省	1.5178
1	2015	J66	广东省		5.48459			0.008721	0	1	2.63906	16.8676	66.05	28.5502	23.0603	0.021824	0.104238	101.549	11.1956	0.008721	0			广东省	1.5178
1	2016	J66	广东省		5.51341			0.007652		1	2.3979	16.5375	65.16	28.714	22.9521	-0.019689	0.079031	102.303	11.3004		1.60944			广东省	1.5178
1	2017	J66	广东省		5.69093			0.007138		1	2.63906	16.2337	66.36	28.8092	23.0947	0.020611	0.042181	101.508	11.4043		1.94591			广东省	1.5178
1	2018	J66	广东省		5.80489			0.00726		1	2.63906	16.2899	66.17	28.8603	23.2278	0.215777	0.04733	102.161	11.4853		0.693147			广东省	1.5178
1	2019	J66	广东省		5.8878			0.007158		1	2.56495	16.3452	71.03	29.002	23.3778	0.017167	0.045457	103.381	11.5868		4.99721			广东省	1.5178
1	2020	J66	广东省		5.93893			0.006474		1	2.70805	16.3545	72.24	29.1281	23.5541	-0.042719	0.062426	102.6	11.6151		5.60947			广东省	1.5178
1	2021	J66	广东省					0.007383		1	2.63906	16.2641	71.3	29.2246	23.6189	0.003188	0.045764				5.3033			广东省	1.5178
2	2000	K70	广东省			0.00781827	0.0147625	0.055347	0.041797		2.89037			22.45	17.1752		0.177108	101.4	9.17598	0.085509	0	4.64645		广东省	1.5178
2	2001	K70	广东省			0.00861916	0.0150898	0.058919	0.061306		2.56495			22.5924	16.5082		0.124231	99.3	9.39593	0.079052	0	4.77736		广东省	1.5178
2	2002	K70	广东省			0.00365215	0.006483	0.048449	0.055314	1	2.3979			22.8293	16.7103	1.60399	0.144527	98.6	9.51062	0.06972	0	5.02545		广东省	1.5178
2	2003	K70	广东省			0.00409527	0.0075765	0.053583	0.05678	1	2.3979		21.45	23.0804	16.6688	1.90086	0.091732	100.629	9.67059	0.074088	0	5.2961		广东省	1.5178
2	2004	K70	广东省			0.00119453	0.0023863	0.05875	0.047477	1	2.3979		28.17	23.4663	16.7473	3.16766	0.201617	102.97	9.84504	0.087637	0	5.74406		广东省	1.5178
2	2005	K70	广东省			0.00403878	0.0075516	0.065178	0.049235	1	2.3979		24.91	23.814	16.6902	3.09421	0.147734	102.25	10.0238	0.114149	0	6.15462		广东省	1.5178
2	2006	K70	广东省			0.01058	0.0208942	0.047589	0.047734	1	2.3979	15.5972	27.09	24.605	17.2651	4.09577	0.221483	101.786	10.1882	0.08047	1.60944	7.17856		广东省	1.5178
2	2007	K70	广东省			0.00778014	0.0136048	0.053125	0.049646	1	2.3979	16.4631	22.71	25.3294	20.4083	5.93972	0.170304	103.676	10.3665	0.094752	0.693147	8.16008		广东省	1.5178
2	2008	K70	广东省	6.96678		0.00926318	0.0176928	0.038913	0.037344	1	2.3979	15.4325	22.01	25.5044	20.065	2.48973	0.167552	105.597	10.5132	0.073014	2.56495	8.37362	K	广东省	1.5178
2	2009	K70	广东省	7.12108		0.00206819	0.0040881	0.046727	0.0295	1	2.30259	16.301	22.91	25.6477	20.5082	1.4999	0.159894	97.6538	10.5836	0.089551	0	8.54321	K	广东省	1.5178
2	2010	K70	广东省	7.241	4.24104	0.00137472	0.0025899	0.040993	0.036408	1	2.3979	16.5368	22.77	26.0969	21.0709	4.04683	0.162759	103.121	10.7367	0.09092	1.38629	9.1716	K	广东省	1.5178
2	2011	K70	广东省	7.17838	4.24104	0.00158652	0.0029621	0.03916	0.035917	1	2.3979	17.1907	23.15	26.4143	21.2482	3.55757	0.113481	105.321	10.882	0.101687	0	9.61446	K	广东省	1.5178
2	2012	K70	广东省	7.21462	4.84466	0.00167673	0.0029621	0.041348	0.026963	1	2.3979	17.2391	23.44	26.6603	21.5016	2.69927	0.134952	102.813	10.952	0.102991	0	9.9545	K	广东省	1.5178
2	2013	K70	广东省	7.36412	5.21917	0.00083302	0.0014989	0.038183	0.022174	1	2.3979	17.2878	22.3	26.8954	21.62	2.26917	0.089741	102.5	11.0425	0.097067	0.693147	10.2827	K	广东省	1.5178
2	2014	K70	广东省	7.30614	5.30594	0.00075865	0.0014989	0.037937	0.026659	1	2.3979	16.9212	37.88	26.9546	21.328	2.7537	0.121267	102.306	11.1245	0.096329	0.693147	10.3361	K	广东省	1.5178
2	2015	K70	广东省	7.41945	5.48459	0.00313791	0.0056871	0.04245	0.024266	1	2.3979	16.9797	55.36	27.1388	21.6951	2.95347	0.084652	101.549	11.1956	0.112636	0	10.5889	K	广东省	1.5178
2	2016	K70	广东省	7.72864	5.51341	0.00291557	0.0056871	0.034129	0.028279	1	2.3979	17.1389	57.4	27.4455	22.0687	1.92058	0.095693	102.303	11.3004	0.100603	0	11.0427	K	广东省	1.5178
2	2017	K70	广东省	7.69221	5.69093	0.00265904	0.0050545	0.031929	0.0365	0	2.3979	17.216	68.53	27.784	22.3187	1.66011	0.14101	101.508	11.4043	0.102409	0	11.5571	K	广东省	1.5178
2	2018	K70	广东省	7.72192	5.80489	0.00197998	0.0038433	0.032234	0.034738	1	2.3979	17.2613	71.7	28.0554	22.4761	0.736779	0.114923	102.161	11.4853	0.113374	0	11.9686	K	广东省	1.5178
2	2019	K70	广东省	7.69628	5.8878	0.00140257	0.002748	0.031869	0.02995	1	2.30259	17.199	64.24	28.1791	22.6542	0.701988	0.092338	103.381	11.5868	0.109815	0	12.1367	K	广东省	1.5178
2	2020	K70	广东省	7.71909	5.93893	0.00110188	0.0021905	0.031724	0.024547	1	2.3979	17.0724	58.98	28.2565	22.7839	0.866897	0.099328	102.6	11.6151	0.10103	0	12.2275	K	广东省	1.5178
2	2021	K70	广东省					0.019637	0.02262	1	2.3979	16.5104	57.37	28.293	22.5761	0.737124	0.072581			0.061557	0			广东省	1.5178
3	2000																				0
3	2001																				0
3	2002																				0
4	2000																				0	1.9457
4	2001																				0	1.1178
4	2002																				0.693147	1.23637
4	2003																				0	1.10122
4	2004																				0	0.965362
4	2005																				0	0.639268
4	2006																				0	0.84199
4	2007																				0	0.635493
4	2008																				0	0.584861
4	2009																				0	0.832279
4	2010																				0	0.588423
4	2011																				0	0.605777
4	2012																				0	0.550005
4	2013																				0	0.717656
4	2014																				0	0.991115
4	2015																				0	1.10865
4	2016																				0	0.524817
4	2017																				0	0.654666
4	2018																				0	0.866788
4	2019																				0	2.30035
4	2020																				0	2.30923
4	2021																				0
4
5	2000																				0
5	2001																				0
5	2002																				0
5	2003																				0
5	2004																				0
5	2005																				0
5	2006																				0
5	2007																				0
5	2008																				0
5	2009																				0
5	2010																				0
5	2011																				0
5	2012																				0
5	2013																				0
5	2014																				0
5	2015																				0
5	2016																				0
5	2017																				0
5	2018																				0
5	2019																				0
5	2020																				0
5	2021																				0
6	2000	K70	广东省					0.036034	0.061579		2.3979			22.0551	18.5582		0.109939	101.4	9.17598	0.079469	0	4.22172		广东省	1.5178
6	2001	K70	广东省					0.031377	0.084578		2.3979			22.1628	18.5125		0.128959	99.3	9.39593	0.065109	0	4.30723		广东省	1.5178
6	2002	K70	广东省					0.018142	0.072662		2.3979			22.2253	18.665	0.025025	0.153698	98.6	9.51062	0.03603	0	4.34042		广东省	1.5178
6	2003	K70	广东省			0.00162808	0.0031125	-0.077541	0.110301	1	2.19722		38.48	22.1016	18.6913	0.317996	0.091964	100.629	9.67059	-0.095538	0	4.15578		广东省	1.5178
6	2004	K70	广东省			0.00633334	0.0119658	0.01213	0.077629	1	2.19722		38.58	22.1147	18.6602	2.23392	0.144164	102.97	9.84504	0.040628	0	4.13102		广东省	1.5178
6	2005	K70	广东省			0.00800233	0.0151876	0.040822	0.091462	0	2.07944	14.2338	40.65	21.6606	17.383	1.32133	0.181647	102.25	10.0238	0.070225	0	3.5709		广东省	1.5178
6	2006	K70	广东省			0.0208348	0.0411984	0.073814	0.069533	1	2.19722	14.3928	38.16	21.7945	17.2854	0.550529	0.110722	101.786	10.1882	0.094642	0	3.68244		广东省	1.5178
6	2007	K70	广东省			0.0209703	0.0411984	0.045328	0.073536	1	2.19722	13.8235	34.78	22.4404	17.5567	3.17784	0.107249	103.676	10.3665	0.077878	0	4.39498		广东省	1.5178
6	2008	K70	广东省	6.96678		0.0157407	0.0274022	0.025367	0.063158	1	2.19722	14.4159	28.8	22.5018	17.2979	0.885095	0.026309	105.597	10.5132	0.042523	0	4.42846	K	广东省	1.5178
6	2009	K70	广东省	7.12108		0.00329708	0.0058451	0.046098	0.033777	1	2.19722	14.4188	34.32	22.7073	17.2525	7.37763	0.104699	97.6538	10.5836	0.068532	0	4.63644	K	广东省	1.5178
6	2010	K70	广东省	7.241	4.24104	0.00435805	0.0085918	0.057942	0.029719	1	2.19722	14.7387	45.94	22.8713	17.3754	3.26523	0.194267	103.121	10.7367	0.088644	0	4.79704	K	广东省	1.5178
6	2011	K70	广东省	7.17838	4.24104	0.00479074	0.0093861	0.052165	0.028532	1	2.19722	14.7261	48.17	22.8422	17.5828	0.341916	0.080812	105.321	10.882	0.097644	0	4.7212	K	广东省	1.5178
6	2012	K70	广东省	7.21462	4.84466	0.0053083	0.0093861	0.067381	0.020252	1	2.19722	14.6911	53.09	22.9579	17.6093	1.03996	0.196005	102.813	10.952	0.130798	0	4.82388	K	广东省	1.5178
6	2013	K70	广东省	7.36412	5.21917	0.0129355	0.0226006	0.070024	0.015642	1	2.19722	14.7974	54.83	23.0227	17.7273	5.75093	0.201278	102.5	11.0425	0.099151	0	4.86414	K	广东省	1.5178
6	2014	K70	广东省	7.30614	5.30594	0.011993	0.0222041	0.043601	0.027446	1	2.19722	14.9136	41.87	23.1874	17.1766	9.60123	0.106874	102.306	11.1245	0.081825	0	5.03006	K	广东省	1.5178
6	2015	K70	广东省	7.41945	5.48459	0.0109447	0.0189588	0.034541	0.017687		2.07944	14.7714	41.6	23.2651	16.9046	3.76894	0.136397	101.549	11.1956	0.069603	0	5.08807	K	广东省	1.5178
6	2016	K70	广东省	7.72864	5.51341	0.0103762	0.0179741	0.061037	0.020485		2.07944	14.9636	40.86	23.3012	16.9906	6.98913	0.205291	102.303	11.3004	0.102488	0	5.09374	K	广东省	1.5178
6	2017	K70	广东省	7.69221	5.69093	0.0103439	0.0179702	0.062442	0.036247	1	1.94591	14.8637	41.07	23.2989	17.7847	0.423709	0.223894	101.508	11.4043	0.099124	0	5.0508	K	广东省	1.5178
6	2018	K70	广东省	7.72192	5.80489	0.00906824	0.0178617	0.068194	0.053074	1	1.94591	15.2464	43.36	23.3287	17.9171	0.705259	0.265226	102.161	11.4853	0.107273	0	5.04853	K	广东省	1.5178
6	2019	K70	广东省	7.69628	5.8878	0.00877125	0.017313	0.053544	0.037135	1	1.94591	15.2771	44.33	23.4798	17.7967	0.750509	0.189272	103.381	11.5868	0.085769	0	5.20134	K	广东省	1.5178
6	2020	K70	广东省	7.71909	5.93893	0.00906693	0.0179675	0.058497	0.043624	1	2.19722	15.2471	44.39	23.4599	17.7576	2.31466	0.121317	102.6	11.6151	0.086954	0	5.13582	K	广东省	1.5178
6	2021	K70	广东省					0.023452	0.046284	1	2.07944	15.2875	42.45	23.8846	17.6439	-0.051051	0.110752			0.045283	0			广东省	1.5178
7	2000					0.0243538	0.0485317														0
7	2001					0.0174061	0.0320152														0
7	2002					0.00977587	0.018627														0
7	2003					0.0105647	0.018627														0
7	2004					0.0103871	0.0180302														0
7	2005					0.0137479	0.0269928														0
7	2006					0.00717655	0.0141902														0
7	2007					0.00769842	0.0151558														0
7	2008					0.00779496	0.0151558														0
7	2009					0.00901853	0.0179193														0
7	2010					0.00912202	0.0179193														0
7	2011					0.00497563	0.0098766														0
7	2012					0.00205428	0.0038849														0
7	2013					0.00430245	0.0085017														0
7	2014					0.021072	0.0388975														0
7	2015					0.0295654	0.058948														0
7	2016					0.0339562	0.058948														0
7	2017					0.030948	0.0537376														0
7	2018					0.0351659	0.066304														0
7	2019					0.0332502	0.066304														0
7	2020					0.020526	0.037575														0
7	2021																				0
8	2000	I64	广东省					0.061321	0.022625		2.19722	12.0317		19.4882	13.4884		0.031643	101.4	9.17598	0.115621	0	1.5282		广东省	1.5178
8	2001	I64	广东省					-1.20503	3.00233	1	2.07944			18.4939	13.1897		0.019993	99.3	9.39593	-3.11155	0	0.597042		广东省	1.5178
8	2002	I64	广东省					-0.151658	1.70455	1	2.19722			18.0728	13.3109	0.079424	0.02763	98.6	9.51062	-0.116136	0	0.205243		广东省	1.5178
8	2003	I64	广东省			0.00023372	0.000455	0.016328	0.150246	1	1.94591		53.38	17.9174	13.249	-0.152769	0.035399	100.629	9.67059	0.036669	0	0.0393143		广东省	1.5178
8	2004	I64	广东省			0.0313751	0.0545693	0.424984	0.146646	1	1.94591		53.3	18.3241	13.3632	8.28343	0.210537	102.97	9.84504	0.51251	0	0.333399		广东省	1.5178
8	2005	I64	广东省			0.0426216	0.0839982	-0.061412	0.125448	1	1.79176	12.4372	43.8	18.3224	13.6062	0.081921	0.085437	102.25	10.0238	-0.082269	0	0.291935		广东省	1.5178
8	2006	I64	广东省			0.0191653	0.0359836	-0.022854	0.410424	1	1.79176	12.4372	45.16	18.1572	12.989	-0.087782	0.35961	101.786	10.1882	-0.025613	0	0.114561		广东省	1.5178
8	2007	I64	广东省			0.0032866	0.0065547	0.021271	0.154847	1	1.79176	12.4372	38.43	18.1861		0.052457	0.513999	103.676	10.3665	0.022431	0	0.0983864		广东省	1.5178
8	2008	I64	广东省	6.36599		0.0204272	0.0370873	0.009479	0.200765	1	1.94591	12.4372	37.96	18.1839		-0.001574	0.444546	105.597	10.5132	0.006457	0	0.0565757	I	广东省	1.5178
8	2009	I64	广东省	6.17775		0.0474174	0.0935642	0.003948	0.239299	1	2.07944	12.4372	38.5	18.1901		-0.10911	0.39934	97.6538	10.5836	0.002944	0	0.0217327	I	广东省	1.5178
8	2010	F51	广东省	7.29362	4.24104	0.0354202	0.0624547	0.011407	0.23721	1	1.79176	12.4372	40.6	18.1714		-0.122329	0.557497	103.121	10.7367	-0.002278	0	-0.0337722	F	广东省	1.5178
8	2011	F51	广东省	7.57664	4.24104	0.0179887	0.0322318	-0.006984	0.27874	1	1.79176	13.1768	39.35	18.1624		0.021817	0.45694	105.321	10.882	-0.018298	0	-0.0811727	F	广东省	1.5178
8	2012	H61	广东省	5.17469	4.84466	0.0167395	0.0299584	0.063746	0.258063	1	1.79176	13.2569	69.74	20.2352	15.8941	177.127	0.176241	102.813	10.952	0.076602	0	1.77361	H	广东省	1.5178
8	2013	H61	广东省	5.19893	5.21917	0.00889027	0.0163154	0.036318	0.276017	1	1.94591	13.2569	68.47	20.2559	15.8925	-0.044484	0.233636	102.5	11.0425	0.040724	0	1.75432	H	广东省	1.5178
8	2014	H61	广东省	5.14792	5.30594	0.0259936	0.0509053	0.011522	0.311002	1	1.94591	13.2569	66.58	20.3288	16.0079	-0.041673	0.27104	102.306	11.1245	0.013995	0	1.78784	H	广东省	1.5178
8	2015	C37	北京市	6.71685	5.62178	0.0317011	0.0581846	0.052909	0.236315	1	1.94591	15.1803	59.71	22.0012	17.7159	1.01114	0.115522	101.846	10.0439	0.063778	0	3.55943	C3	北京市	0.604662
8	2016	C37	北京市	6.72586	5.65729	0.00387768	0.0072793	0.064758	0.207211	1	1.94591	15.3752	40.42	22.8265	18.1536	1.21873	0.129661	101.399	10.153	0.079899	0	4.50199	C3	北京市	0.604662
8	2017	C37	北京市	6.56719	5.79892	0.00251075	0.0048565	0.08331	0.199996	1	1.94591	15.4484	43.41	23.0915	18.4817	2.29145	0.089243	101.91	10.2405	0.108168	0	4.78989	C3	北京市	0.604662
8	2018	C37	北京市	6.66458	5.90954	0.00415151	0.0082738	0.032666	0.140752	1	2.19722	15.7053	53.2	23.0714	18.7744	1.27946	0.096471	102.489	10.3196	0.045169	1.09861	4.72487	C3	北京市	0.604662
8	2019	C37	北京市	6.8576	5.98896	0.00696617	0.013716	0.037977	0.136936	1	2.19722	16.001	47.91	23.2119	19.0688	1.64611	0.098135	102.292	10.4737	0.054076	2.56495	4.86087	C3	北京市	0.604662
8	2020	C37	北京市	6.72656	6.03519	0.00823964	0.0164566	-0.069531	0.184954	1	2.19722	15.6222	47.87	23.2749	18.5484	0.829526	0.055831	101.7	10.4941	-0.068749	0.693147	4.90043	C3	北京市	0.604662
8	2021	C37	北京市					-0.111377	0.142892	0	2.19722	15.4068		23.2393	18.3144	1.27645	0.079405			-0.117612	0			北京市	0.604662
9	2000	S90	广东省			0.00641687	0.0124464	0.011366	0.168152		2.19722			22.2632	16.0031		0.033744	101.4	9.17598	0.046079	0	4.50496		广东省	1.5178
9	2001	S90	广东省			0.00451014	0.0089332	0.014174	0.155884		1.94591			22.121	16.0227		0.058767	99.3	9.39593	0.072707	0	4.29844		广东省	1.5178
9	2002	S90	广东省			0.00243903	0.0047349	0.008418	0.086205		1.94591			22.1368	16.1233	1.84712	0.069208	98.6	9.51062	0.040393	0	4.2768		广东省	1.5178
9	2003	S90	广东省			0.00138445	0.0027686	0.008834	0.172299		1.94591		30.68	22.1728	16.1155	2.35056	0.06033	100.629	9.67059	0.037718	0	4.27889		广东省	1.5178
9	2004	S90	广东省			0.00139718	0.0027686	0.011016	0.08459	0	2.07944		30.68	22.3267	16.0947	0.674008	0.1184	102.97	9.84504	0.041156	0	4.41988		广东省	1.5178
9	2005	S90	广东省			0.00359399	0.0066857	0.023321	0.096384	0	2.07944	13.214	30.69	22.3101	16.2247	1.51342	0.081162	102.25	10.0238	0.059279	0	4.36027		广东省	1.5178
9	2006	S90	广东省			0.00469982	0.0090648	0.028433	0.081841	0	2.07944	13.9377	30.68	22.43	16.3475	0.884145	0.137427	101.786	10.1882	0.073863	0	4.46262		广东省	1.5178
9	2007	S90	广东省			0.00554193	0.0105647	0.056781	0.132893	0	2.07944	14.0545	33.54	22.4879	16.6418	3.56368	0.12869	103.676	10.3665	0.107437	0	4.49173		广东省	1.5178
9	2008	S90	广东省	6.45335		0.00421563	0.0081856	0.044634	0.072997	0	2.07944	14.2965	21.73	22.5289	16.689	0.288412	0.098958	105.597	10.5132	0.079494	0	4.5009	S	广东省	1.5178
9	2009	S90	广东省	6.5845		0.00383978	0.0072376	0.054465	0.07649	0	2.07944	14.465	26.98	22.7384	17.1225	0.808492	0.205863	97.6538	10.5836	0.095426	0	4.71434	S	广东省	1.5178
9	2010	S90	广东省	6.60387	4.24104	0.0052972	0.0097926	0.044051	0.098076	0	2.19722	15.3689	30.6	23.0283	17.2748	0.89294	0.160161	103.121	10.7367	0.072166	0	5.03117	S	广东省	1.5178
9	2011	S90	广东省	6.52893	4.24104	0.00491338	0.0086185	0.03228	0.103504	0	2.19722	15.4245	32.18	23.1901	16.8722	1.52819	0.097882	105.321	10.882	0.057329	0	5.19353	S	广东省	1.5178
9	2012	S90	广东省	5.94057	4.84466	0.00041396	0.0008015	0.023331	0.122069	0	2.07944	15.1401	29.12	23.3013	16.8359	0.33061	0.14	102.813	10.952	0.054188	0	5.29383	S	广东省	1.5178
9	2013	S90	广东省	6.12227	5.21917	0.00087129	0.0017408	0.03263	0.124445	0	2.07944	15.0421	27.64	23.3342	17.5795	0.490341	0.108185	102.5	11.0425	0.061282	0	5.29555	S	广东省	1.5178
9	2014	S90	广东省	6.10898	5.30594	0.0019948	0.0038276	0.032091	0.10311	0	1.94591	15.6376	24.15	23.4128	17.4849	0.945968	0.129902	102.306	11.1245	0.056536	0	5.35567	S	广东省	1.5178
9	2015	S90	广东省	6.07579	5.48459	0.00247958	0.0049353	0.053324	0.107344	0	1.94591	15.4661	23.36	23.6199	18.2923	0.525923	0.200367	101.549	11.1956	0.081293	0	5.58188	S	广东省	1.5178
9	2016	S90	广东省	6.28477	5.51341	0.00261454	0.0049353	0.0194	0.116168	0	2.19722	16.1313	21.41	23.797	18.2888	0.593815	0.084712	102.303	11.3004	0.041349	0	5.77242	S	广东省	1.5178
9	2017	S90	广东省	6.48297	5.69093	0.00232897	0.0044308	0.011924	0.131152	0	2.19722	16.4035	21.81	24.0231	18.1875	0.111925	0.137131	101.508	11.4043	0.033488	0	6.03074	S	广东省	1.5178
9	2018	S90	广东省	6.47495	5.80489	0.00209092	0.0037643	0.022281	0.062638	0	2.19722	15.7294	27.28	24.1194	18.4998	1.19188	0.152748	102.161	11.4853	0.048648	0	6.11911	S	广东省	1.5178
9	2019	S90	广东省	6.52474	5.8878	0.00529119	0.0104473	0.023564	0.060687	0	2.07944	15.8648	27.83	24.1314	18.7522	0.114958	0.17347	103.381	11.5868	0.048541	0	6.09515	S	广东省	1.5178
9	2020	S90	广东省	6.41465	5.93893	0.00718305	0.0137635	0.033519	0.076323	0	2.19722	16.2051	30.99	24.1845	19.0686	0.234423	0.200778	102.6	11.6151	0.05936	0	6.12631	S	广东省	1.5178
9	2021	S90	广东省					0.04745	0.062681	0	2.07944	16.8192	31.7	24.3362	19.6111	0.299395	0.164929			0.070209	0			广东省	1.5178
10	2000	F52	广东省					0.060899	0.033668		2.3979			19.6785	13.4314		0.128202	101.4	9.17598	0.098021	0	1.66843		广东省	1.5178
10	2001	F52	广东省					0.010314	0.064044		2.3979			19.4999			0.125121	99.3	9.39593	0.037052	0	1.45914		广东省	1.5178
10	2002	F52	广东省					0.050537	0.041537	1	2.56495			20.2924	16.0373	1.97445	0.179326	98.6	9.51062	0.075126	0	2.1911		广东省	1.5178
10	2003	F52	广东省			0.00735491	0.0141384	0.043489	0.137491		2.63906		53.25	20.5803	16.4063	0.243543	0.239285	100.629	9.67059	0.062043	0	2.44491		广东省	1.5178
10	2004	F52	广东省					0.011927	0.186915		2.70805		53.25	20.5749	16.3727	0.297501	0.205431	102.97	9.84504	0.033904	0	2.39937		广东省	1.5178
10	2005	F52	广东省					-0.233876	0.394055		2.70805		53.25	19.6833	13.6076	-1.57261	0.090581	102.25	10.0238	-0.308107	0	1.47296		广东省	1.5178
10	2006	F52	广东省					0.047287	0.469993		2.63906		53.25	19.3128	14.4647	0.604262	0.042419	101.786	10.1882	0.16574	0	1.08475		广东省	1.5178
10	2007	F52	广东省			0.00904642	0.0180863	-0.084163	0.144463		2.63906	12.0951	54.47	19.4713	15.5319	4.5804	0.039025	103.676	10.3665	-0.126807	0	1.19233		广东省	1.5178
10	2008	F52	广东省	6.94686		0.00682142	0.0132416	0.090773	0.21946		2.63906	12.7939	57.67	19.1243	15.672	0.659976	0.028492	105.597	10.5132	0.230184	0	0.832167	F	广东省	1.5178
10	2009	F52	广东省	7.03991		0.0210721	0.0412704	0.041536	0.187607	0	2.3979	13.3261	54.08	19.2616	15.8711	0.477201	0.105792	97.6538	10.5836	0.101976	0	0.917619	F	广东省	1.5178
10	2010	C35	广东省	6.22773	4.24104	0.0140605	0.0280288	0.018061	0.183534	0	2.19722	13.2285	54.22	19.173	15.9629	2.03253	0.089542	103.121	10.7367	0.045025	0	0.79651	C3	广东省	1.5178
10	2011	C35	北京市	6.30168	4.37462	0.0107764	0.0205126	0.035149	0.15974	0	2.19722	13.6558	54.22	19.2889	15.6936	1.14352	0.042552	105.636	9.69597	0.087848	0	0.862699	C3	北京市	0.604662
10	2012	C35	北京市	6.19584	5.01496	0.0102812	0.0205126	0.014986	0.19819	1	2.3979	12.9198	53.58	19.2952	15.8118	3.56935	0.058804	103.258	9.7914	0.046956	0	0.82857	C3	北京市	0.604662
10	2013	C35	北京市	6.21643	5.37352	0.0153012	0.0298342	0.003708	0.162958	1	2.3979	13.5671	53.93	20.7507	16.2293	1.08376	0.442941	103.3	9.89348	0.000558	0	2.22215	C3	北京市	0.604662
10	2014	C35	北京市	6.14616	5.46112	0.0220548	0.0440869	-0.093654	0.268292	1	2.30259	14.3907	49.24	20.5054	16.2678	3.16692	0.46739	101.619	9.96791	-0.138054	0	1.92777	C3	北京市	0.604662
10	2015	E48	北京市	7.60687	5.62178	0.0124321	0.023269	0.003869	0.085545	1	2.30259	14.5155	46.81	22.3646	16.5246	1.88863	0.212219	101.846	10.0439	0.013082	0	3.94486	E	北京市	0.604662
10	2016	E48	广东省	7.48603	5.51341	0.00665911	0.0130117	0.008022	0.111453	1	2.3979	14.5936	44.33	22.3029	16.4502	1.34787	0.027624	102.303	11.3004	0.034961	0	3.83182	E	广东省	1.5178
10	2017	E48	广东省	7.56611	5.69093	0.0137893	0.0270694	-0.33815	0.165885	1	2.3979	14.3874	41.21	21.8563	16.1276	-0.678435	0.053684	101.508	11.4043	-0.492714	0	3.27295	E	广东省	1.5178
10	2018	E48	广东省	7.62465	5.80489	0.0149505	0.0270694	-0.221953	0.409982	1	2.30259	14.4261	43.46	21.9091	16.8306	0.98013	0.018128	102.161	11.4853	-0.728465	0	3.29332	E	广东省	1.5178
10	2019	E48	广东省	7.76953	5.8878	0.00329593	0.0065372	0.029389	0.05498	1	2.3979	14.4929	46.03	22.1799	16.2683	0.325751	0.018595	103.381	11.5868	0.216933	0	3.56722	E	广东省	1.5178
10	2020	E48	广东省	7.68429	5.93893	0.00353978	0.0065372	0.021558	0.064875	1	2.3979	14.6606	44.01	21.9879	16.1221	1.85869	0.0188	102.6	11.6151	0.188005	0	3.30401	E	广东省	1.5178
10	2021	E48	广东省					0.008555	0.042956	1	2.3979	14.7043		22.2466	17.2857	0.419133	0.004709			0.102956	0			广东省	1.5178
11	2000	S90	广东省					0.019731	0.175098		2.07944			21.7043	16.1894		0.107731	101.4	9.17598	0.076113	0	3.58026		广东省	1.5178
11	2001	S90	广东省					0.036101	0.110955		2.19722			21.6188	16.7063		0.120105	99.3	9.39593	0.100151	0	3.44396		广东省	1.5178
11	2002	S90	广东省					0.013275	0.150872		2.19722			21.6818	16.5384		0.097597	98.6	9.51062	0.054344	0	3.47488		广东省	1.5178
11	2003	S90	广东省			0.0018172	0.0034943	0.031594	0.110049		2.3979		71.78	21.6141	16.2243	5.1145	0.109396	100.629	9.67059	0.067237	0	3.35872		广东省	1.5178
11	2004	S90	广东省			0.0039232	0.0077137	0.039276	0.164661		2.3979		71.89	21.5575	16.6554	2.33106	0.104316	102.97	9.84504	0.094063	0	3.25528		广东省	1.5178
11	2005	S90	广东省			0.00579408	0.011346	0.046249	0.130652	1	2.19722	14.2042	71.83	21.3069	16.678	1.16988	0.133537	102.25	10.0238	0.090369	0	2.93812		广东省	1.5178
11	2006	S90	广东省			0.00247997	0.0047411	-0.028015	0.180784	1	2.30259	13.1882	72.15	21.2204	16.671	0.635707	0.055147	101.786	10.1882	-0.024672	0	2.80364		广东省	1.5178
11	2007	S90	广东省			0.00975024	0.0187517	-0.014524	0.260885	1	2.19722	13.6461	73.4036	21.3573	17.272	0.129698	0.12845	103.676	10.3665	-0.000669	0	2.91348		广东省	1.5178
11	2008	S90	广东省	6.45335		0.00731477	0.0140106	0.004659	0.223142	1	2.19722	13.6434	73.299	21.4704	18.024	5.6529	0.12872	105.597	10.5132	0.020519	0	2.99832	S	广东省	1.5178
11	2009	S90	广东省	6.5845		0.0690607	0.124586	0.034199	0.120669	1	2.19722	14.46	66.88	21.7651	17.7664	-0.610073	0.292849	97.6538	10.5836	0.074784	0	3.28907	S	广东省	1.5178
11	2010	K70	广东省	7.241	4.24104	0.0710939	0.124586	0.060069	0.093279	1	2.07944	14.3613	65.85	21.7925	17.8011	0.13863	0.183442	103.121	10.7367	0.118732	0	3.28024	K	广东省	1.5178
11	2011	K70	广东省	7.17838	4.24104	0.0619839	0.121637	0.073569	0.065523	1	2.19722	14.4976	66.46	21.9759	17.6225	-0.196126	0.132522	105.321	10.882	0.129606	0	3.45021	K	广东省	1.5178
11	2012	K70	广东省	7.21462	4.84466	0.0451372	0.0815379	0.094875	0.058927	1	2.19722	14.6077	65.65	22.0972	17.8178	0.959922	0.201919	102.813	10.952	0.182375	0	3.55063	K	广东省	1.5178
11	2013	K70	广东省	7.36412	5.21917	0.0456435	0.0830654	0.077671	0.067725	1	2.19722	14.7304	65.43	22.0774	17.728	0.029536	0.252287	102.5	11.0425	0.121394	0	3.48761	K	广东省	1.5178
11	2014	K70	广东省	7.30614	5.30594	0.00509592	0.0089067	0.107512	0.081923	1	2.19722	14.6966	65.47	22.0799	17.8721	0.464998	0.208319	102.306	11.1245	0.162281	0	3.45061	K	广东省	1.5178
11	2015	K70	广东省	7.41945	5.48459	0.0332269	0.0576319	0.035806	0.095569	1	2.19722	14.5822	65.53	22.2003	17.9711	0.484644	0.213102	101.549	11.1956	0.059495	0	3.55103	K	广东省	1.5178
11	2016	K70	广东省	7.72864	5.51341	0.0310359	0.0576319	0.053327	0.048334	1	2.19722	14.5513	66.55	22.6185	18.0253	8.70109	0.429396	102.303	11.3004	0.13044	0	4.00886	K	广东省	1.5178
11	2017	K70	广东省	7.69221	5.69093	0.0279298	0.0487808	0.115506	0.047175	1	2.07944	14.0579	66.44	22.4084	18.338	-0.811346	0.456977	101.508	11.4043	0.201053	0	3.71691	K	广东省	1.5178
11	2018	K70	广东省	7.72192	5.80489	0.00674734	0.0120753	0.101828	0.036901	1	2.19722	15	65.51	22.4846	18.3806	3.24674	0.58	102.161	11.4853	0.157602	0	3.76781	K	广东省	1.5178
11	2019	K70	广东省	7.69628	5.8878	0.00768957	0.014704	0.068891	0.051659	1	2.19722	15.1458	65.5	23.1003	18.7818	11.0039	0.304975	103.381	11.5868	0.157262	0	4.48086	K	广东省	1.5178
11	2020	K70	广东省	7.71909	5.93893	0.00194822	0.003449	0.05991	0.058139	1	2.19722	15.6098	63.75	23.2253	18.9927	6.06716	0.341446	102.6	11.6151	0.112095	0	4.59779	K	广东省	1.5178
11	2021	K70	广东省					0.06767	0.058705	1	2.19722	15.6041	63.37	23.403	19.0772	1.04562	0.123355			0.119026	0			广东省	1.5178
12	2000	C30	广东省			0.00449159	0.0089262	0.060724	0.121074		2.3979			21.7617	14.3585		0.085084	101.4	9.17598	0.087731	0	3.68523		广东省	1.5178
12	2001	C30	广东省			0.00222165	0.0040637	0.056417	0.118137		2.48491			21.7161	14.6202		0.074383	99.3	9.39593	0.077851	0.693147	3.5936		广东省	1.5178
12	2002	C30	广东省			0.00423056	0.008459	0.059295	0.111057	1	2.19722			21.817	16.2986	-0.022643	0.06025	98.6	9.51062	0.074402	0	3.66805		广东省	1.5178
12	2003	C30	广东省			0.00404733	0.0080844	0.061776	0.086933	1	2.19722		42.51	21.9806	16.4455	0.010932	0.060823	100.629	9.67059	0.074371	0	3.81562		广东省	1.5178
12	2004	C30	广东省			0.00921997	0.0183951	0.077812	0.043846	1	2.19722		45.58	22.2794	16.4936	0.091433	0.064854	102.97	9.84504	0.092212	0	4.1241		广东省	1.5178
12	2005	C30	广东省			0.018486	0.0359037	0.068562	0.052197	1	2.19722	14.4946	43.24	22.4322	17.2202	0.099568	0.041237	102.25	10.0238	0.084904	0	4.26528		广东省	1.5178
12	2006	C30	广东省			0.0130653	0.025593	0.061117	0.074857	1	2.19722	14.6671	40.38	22.6361	17.263	0.133735	0.070947	101.786	10.1882	0.094708	0	4.47009		广东省	1.5178
12	2007	C30	广东省			0.00726552	0.0144863	0.067107	0.069728	0	2.19722	14.8757	38.24	22.8578	17.6514	-0.073332	0.149013	103.676	10.3665	0.084461	1.79176	4.70038		广东省	1.5178
12	2008	C30	广东省	5.86915		0.0203145	0.0401164	0.04821	0.077795	0	2.19722	14.6668	38.38	23.0628	17.5045	-0.125367	0.038061	105.597	10.5132	0.062997	1.38629	4.91406	C3	广东省	1.5178
12	2009	C30	广东省	5.89457		0.0311758	0.0613958	0.083806	0.079552	1	2.19722	14.8611	32.71	23.1133	18.593	0.168708	0.058242	97.6538	10.5836	0.108045	2.77259	4.9371	C3	广东省	1.5178
12	2010	C30	广东省	5.99891	4.24104	0.0115645	0.0212794	0.128068	0.071839	1	2.19722	15.1143	21.97	23.2466	19.0466	0.092404	0.052946	103.121	10.7367	0.156826	2.30259	5.0646	C3	广东省	1.5178
12	2011	C30	广东省	6.17975	4.24104	0.0132239	0.0256223	0.087526	0.074019	0	2.19722	15.0854	14.82	23.4499	18.7528	-0.146683	0.041516	105.321	10.882	0.117674	1.09861	5.28303	C3	广东省	1.5178
12	2012	C30	广东省	6.10798	4.84466	0.00892767	0.0177423	0.025796	0.075334	0	2.19722	14.6348	15.67	23.386	18.4685	-0.126558	0.031232	102.813	10.952	0.048955	2.70805	5.16147	C3	广东省	1.5178
12	2013	C30	广东省	6.09082	5.21917	0.00532414	0.0106087	0.107516	0.086804	0	2.19722	14.8966	14.79	23.4366	18.9298	-0.015382	0.018334	102.5	11.0425	0.143145	2.3979	5.18597	C3	广东省	1.5178
12	2014	C30	广东省	6.1467	5.30594	0.00999525	0.0195363	0.055877	0.084857	1	2.19722	14.7811	12.72	23.4501	18.8847	0.004925	0.010261	102.306	11.1245	0.079616	2.3979	5.16328	C3	广东省	1.5178
12	2015	C30	广东省	6.16471	5.48459	0.00705165	0.0134375	0.034983	0.090527	1	1.60944	14.8733	30.96	23.4742	18.9545	-0.000161	0.036708	101.549	11.1956	0.059571	1.79176	5.15415	C3	广东省	1.5178
12	2016	C30	广东省	6.35611	5.51341	0.00607201	0.0106045	0.046902	0.085423	0	1.94591		32.13	23.5651	19.0801	0.068861	0.034092	102.303	11.3004	0.070127	1.79176	5.23099	C3	广东省	1.5178
12	2017	C30	广东省	6.49789	5.69093	0.00068939	0.0012728	0.042418	0.084502	1	2.19722	15.9822	29.7	23.6955	19.4219	0.084987	0.125915	101.508	11.4043	0.067722	1.09861	5.35988	C3	广东省	1.5178
12	2018	C30	广东省	6.5947	5.80489	0.00636277	0.0116018	0.024705	0.068918	1	2.07944	16.3966	29.56	23.6737	19.4007	-0.082598	0.116412	102.161	11.4853	0.049004	0.693147	5.29158	C3	广东省	1.5178
12	2019	C30	广东省	6.63081	5.8878	0.0244717	0.046596	0.03079	0.057543	1	2.07944	16.4339	31.15	23.6248	19.6382	0.013325	0.100643	103.381	11.5868	0.053168	1.09861	5.18811	C3	广东省	1.5178
12	2020	C30	广东省	6.61275	5.93893	0.0184637	0.036267	0.045404	0.062502	1	2.19722	16.7671	32.71	23.6071	19.6514	0.052206	0.118774	102.6	11.6151	0.066883	0	5.12527	C3	广东省	1.5178
12	2021	C30	广东省					0.0783	0.055221	1	2.19722	16.5724		23.716	19.8705	-0.068788	0.138243			0.09936	0			广东省	1.5178
13	2000																				0
13	2001																				0
13	2002																				0
13	2003																				0
13	2004																				0
14	2000	K70	广东省			0.0190194	0.0346887	0.045703	0.184111	1	2.19722	11.9647		19.5534	14.9823		0.035444	101.4	9.17598	0.241962	0	1.7096		广东省	1.5178
14	2001	K70	广东省			0.00234416	0.0042592	0.045795	0.045607	1	2.19722	12.9082		20.3573	12.7067		0.20333	99.3	9.39593	0.082517	0	2.45671		广东省	1.5178
14	2002	K70	广东省			0.00239492	0.0042592	0.051706	0.033702	1	2.30259	13.15		20.3587	12.6761	0.76181	0.210592	98.6	9.51062	0.074233	0	2.41816		广东省	1.5178
14	2003	K70	广东省			0.00060048	0.0011365	0.034714	0.093042	0	2.3979		50.8	20.5724	13.8702	0.340156	0.159283	100.629	9.67059	0.050702	0	2.59676		广东省	1.5178
14	2004	K70	广东省			0.00615217	0.0110793	0.023601	0.062269	0	2.48491		50.64	20.8778	14.1017	2.48849	0.18726	102.97	9.84504	0.046999	0	2.87606		广东省	1.5178
14	2005	K70	广东省			0.0132242	0.0262296	0.030822	0.105832	1	2.48491	13.9213	50.64	20.7248	15.5137	0.279201	0.136716	102.25	10.0238	0.07749	0	2.67508		广东省	1.5178
14	2006	K70	广东省			0.0201942	0.0397122	0.027969	0.153103	1	2.30259	13.7769	37.71	20.7507	15.6975	-0.535681	0.138876	101.786	10.1882	0.043556	0	2.66214		广东省	1.5178
14	2007	K70	广东省			0.0128497	0.0256888	0.001575	0.273484	1	2.3979	14.0127	40.84	20.8249	15.857	4.16113	0.110559	103.676	10.3665	0.011827	0	2.7001		广东省	1.5178
14	2008	K70	广东省	6.96678		0.0451536	0.0878218	0.026181	0.171239	1	2.3979	14.149	45.1	21.2344	16.086	46.6138	0.164984	105.597	10.5132	0.042302	0	3.09896	K	广东省	1.5178
14	2009	K70	广东省	7.12108		0.035761	0.0621331	0.047744	0.08251	1	2.19722	14.3911	46.7	21.2783	16.3506	0.512462	0.209131	97.6538	10.5836	0.110809	0	3.10679	K	广东省	1.5178
14	2010	K70	广东省	7.241	4.24104	0.0343087	0.0617449	0.048823	0.093408	1	2.19722	14.4653	42.51	21.1868	16.6985	11.4757	0.184528	103.121	10.7367	0.08911	0	2.96724	K	广东省	1.5178
14	2011	K70	广东省	7.17838	4.24104	0.00258656	0.0049508	0.035961	0.165274	1	2.19722	14.4713	41.55	21.3096	16.656	2.32004	0.127173	105.321	10.882	0.057149	0	3.06104	K	广东省	1.5178
14	2012	K70	广东省	7.21462	4.84466	0.00803772	0.0144725	0.016419	0.159916	1	2.19722	14.4899	40.92	21.4266	16.6838	7.48487	0.139331	102.813	10.952	0.040492	0	3.14988	K	广东省	1.5178
14	2013	K70	广东省	7.36412	5.21917	0.00850836	0.0149879	0.018602	0.12184	1	2.19722	14.4834	44.41	21.3613	16.5302	0.735221	0.11294	102.5	11.0425	0.039665	0	3.03782	K	广东省	1.5178
14	2014	K70	广东省	7.30614	5.30594	0.00985925	0.0185907	0.028069	0.152772	1	2.19722	14.5913	38.37	21.5283	16.8142	2.54268	0.098158	102.306	11.1245	0.042503	0	3.18273	K	广东省	1.5178
14	2015	K70	广东省	7.41945	5.48459	0.00417236	0.0083199	0.024607	0.15447	1	2.19722	14.5538	49.42	21.4982	16.892	3.65548	0.045729	101.549	11.1956	0.036099	0	3.10928	K	广东省	1.5178
14	2016	K70	广东省	7.72864	5.51341	0.00406036	0.0080832	0.015537	0.087478	1	2.19722	14.7523	52.79	21.3512	16.6543	8.10157	0.123786	102.303	11.3004	0.023361	0	2.90678	K	广东省	1.5178
14	2017	K70	广东省	7.69221	5.69093	0.00460477	0.0080832	0.00719	0.111883	1	2.19722	14.6752	45.87	21.1474	16.7449	-0.328108	0.080488	101.508	11.4043	0.015344	0	2.64451	K	广东省	1.5178
14	2018	K70	广东省	7.72192	5.80489	0.00720339	0.014386	0.080596	0.165223	1	2.19722	14.5215	39.22	21.3742	16.8344	1.67595	0.080443	102.161	11.4853	0.151071	0	2.85199	K	广东省	1.5178
14	2019	K70	广东省	7.69628	5.8878	0.0076334	0.014386	0.016291	0.143477	1	2.19722	14.5564	39.79	21.4025	17.0858	41.5351	0.052581	103.381	11.5868	0.033562	0	2.84324	K	广东省	1.5178
14	2020	K70	广东省	7.71909	5.93893	0.00825705	0.0159725	0.003753	0.158691	1	2.19722	14.7196	42.56	21.6127	16.7268	4.9077	0.184246	102.6	11.6151	0.008405	0	3.03709	K	广东省	1.5178
14	2021	K70	广东省					0.019296	0.101356	1	2.07944	14.8452	43.27	21.655	16.8712	94.4019	0.093119			0.041133	0			广东省	1.5178
15	2000																				0
15	2001																				0
16	2000	C39	广东省			0.0231137	0.0403828	0.024759	0.024587		1.79176	13.2777		23.0321	18.1083		0.141714	101.4	9.17598	0.038697	0.693147	5.03592		广东省	1.5178
16	2001	C39	广东省			0.0239862	0.0426175	-0.09613	0.042445		1.94591			22.699	17.8621			99.3	9.39593	-0.107995	1.09861	4.58633		广东省	1.5178
16	2002	C39	广东省			0.00345813	0.0067857	0.006601	0.030853		2.07944			22.67	18.0116	0.293184	0.149144	98.6	9.51062	0.015323	0.693147	4.51119		广东省	1.5178
16	2003	C39	广东省			0.00365888	0.0067857	0.01192	0.023265		2.19722		49.46	22.9889	18.404	0.270723	0.138201	100.629	9.67059	0.019539	1.09861	4.86225		广东省	1.5178
16	2004	C39	广东省			0.00411846	0.0075887	0.016707	0.028998		2.19722		50.14	22.9848	18.5482	0.214246	0.088745	102.97	9.84504	0.022383	3.17805	4.81715		广东省	1.5178
16	2005	C39	广东省			0.0190115	0.0360607	0.002112	0.038911	0	2.19722	13.5326	47.08	22.9338	18.5858	0.354504	0.068983	102.25	10.0238	0.004611	4.23411	4.71401		广东省	1.5178
16	2006	C39	广东省			0.0159421	0.028472	0.011066	0.039816	0	2.19722	13.5326	36.08	23.0211	18.8126	0.355551	0.06815	101.786	10.1882	0.016096	4.83628	4.78215		广东省	1.5178
16	2007	C39	广东省			0.00119782	0.0022653	0.023069	0.034361	0	1.94591	14.5893	34.76	22.9509	18.908	0.277405	0.081112	103.676	10.3665	0.035122	5.31812	4.65518		广东省	1.5178
16	2008	C39	广东省	6.08495		0.00729277	0.0128541	0.026331	0.035439	0	1.94591	14.2075	31.61	23.0794	18.9445	-0.06683	0.080096	105.597	10.5132	0.034609	5.50939	4.77482	C3	广东省	1.5178
16	2009	C39	广东省	6.04053		0.0102154	0.0202628	0.010863	0.034384	0	1.94591	15.0828	35.11	23.331	19.0793	0.09836	0.055273	97.6538	10.5836	0.020516	5.55683	5.05147	C3	广东省	1.5178
16	2010	C39	广东省	6.12444	4.24104	0.0124406	0.0243757	0.006145	0.031558	0	1.94591	14.8235	30.18	23.5246	19.2005	0.019461	0.034586	103.121	10.7367	0.005247	5.48894	5.25889	C3	广东省	1.5178
16	2011	C39	广东省	6.11404	4.24104	0.00831973	0.0165093	0.00143	0.035857	0	1.94591	14.7016	29.91	23.551	19.4041	0.057168	0.038237	105.321	10.882	0.005761	5.20949	5.25279	C3	广东省	1.5178
16	2012	C39	广东省	6.04743	4.84466	0.00824218	0.0163403	0.002743	0.035754	1	1.94591	14.5391	29.07	23.5304	19.5358	0.148739	0.049752	102.813	10.952	0.018874	4.59512	5.18636	C3	广东省	1.5178
16	2013	C39	广东省	6.14705	5.21917	0.00632448	0.0126489	0.003801	0.033708	1	1.94591	14.5953	30.41	23.4797	19.6209	0.065074	0.112523	102.5	11.0425	2e-05	4.30406	5.08118	C3	广东省	1.5178
16	2014	C39	广东省	6.22881	5.30594	0.00814907	0.0152253	0.003607	0.035366	1	1.94591	14.9572	37.02	23.5434	19.5169	0.17477	0.097753	102.306	11.1245	0.016778	4.04305	5.12308	C3	广东省	1.5178
16	2015	C39	广东省	6.29522	5.48459	0.00438675	0.0085513	-0.089531	0.037821	0	1.60944	15.3359	39.95	23.38	19.449	-0.071362	0.104429	101.549	11.1956	-0.103067	4.14314	4.87385	C3	广东省	1.5178
16	2016	C39	广东省	6.39429	5.51341	0.00431485	0.0085513	0.005346	0.029931	0	1.94591	15.1415	40.51	23.5707	19.4252	-0.054268	0.117201	102.303	11.3004	0.022407	3.49651	5.07822	C3	广东省	1.5178
16	2017	C39	广东省	6.45082	5.69093	0.00641071	0.0127585	0.215921	0.024905	1	1.94591	15.4343	41.59	23.8828	19.4901	0.263369	0.131497	101.508	11.4043	0.339309	3.61092	5.44502	C3	广东省	1.5178
16	2018	C39	广东省	6.51192	5.80489	0.00398776	0.0074778	0.02027	0.013916	0	1.94591	15.9934	40.43	24.2193	19.7464	0.348438	0.104112	102.161	11.4853	0.04236	3.13549	5.85311	C3	广东省	1.5178
16	2019	C39	广东省	6.57602	5.8878	0.00698481	0.012711	0.007865	0.01554	0	1.94591	16.2559	40.37	24.4748	19.872	-0.141065	0.105518	103.381	11.5868	0.034387	3.33221	6.15977	C3	广东省	1.5178
16	2020	C39	广东省	6.60797	5.93893	0.00883551	0.0169866	0.010828	0.020317	0	1.94591	16.3709	41.43	24.6328	19.9822	0.673923	0.086174	102.6	11.6151	0.045833	4.15888	6.33696	C3	广东省	1.5178
16	2021	C39	广东省					0.020231	0.019558	0	1.94591	16.2351	44.12	24.409	19.8335	0.780636	0.149678			0.053585	3.7612			广东省	1.5178
17	2000	C37	广东省					-0.073338	1.0417		1.60944	12.5657		21.6231	16.4609		0.029998	101.4	9.17598	-0.108476	0			广东省	1.5178
17	2001	C37	广东省					-3.99186	36.1533		2.07944	12.075		20.1534	16.4165		0.005824	99.3	9.39593		0			广东省	1.5178
17	2002	C37	广东省					0.01287	0.280412		2.3979			20.0557	16.1974	-0.08011	0.013256	98.6	9.51062		0			广东省	1.5178
17	2003	C37	广东省					-0.074188	0.417201		2.3979		45.37	19.9132	16.1096	-0.249287	0.012555	100.629	9.67059		0			广东省	1.5178
17	2004	C37	广东省					-0.040335	0.161178		2.3979		43.45	19.8736	15.5291	-0.087997	0.01586	102.97	9.84504		0			广东省	1.5178
17	2005	C37	广东省					0.019943	0.201172	1	2.3979	12.9541	43	19.6112	14.5251	0.193377	0.084202	102.25	10.0238		0			广东省	1.5178
17	2006	C37	广东省					-0.036132	0.101199	1	2.3979	13.7348	41.61	19.4028	13.7324	-0.022962	0.064181	101.786	10.1882		0			广东省	1.5178
17	2007	C37	广东省			0.135169	0.234285	0.294038	0.069128	1	2.3979	13.7348	40.1	19.1833	14.1463	-0.125512	0.065594	103.676	10.3665		0			广东省	1.5178
17	2008	C37	广东省	6.15309		0.00854852	0.0149684	-0.233056	0.132132	1	2.30259	13.7218	40.1	19.0672	14.338	-0.266623	0.052838	105.597	10.5132		0		C3	广东省	1.5178
17	2009	C37	广东省	6.25777		0.0207805	0.0410618	-0.625592	0.097373	1	2.3979	14.1818	41.55	18.9495	15.4773	-0.272676	0.131013	97.6538	10.5836		0		C3	广东省	1.5178
17	2010	C37	广东省	6.51913	4.24104	0.022274	0.0443157	0.466693	0.079567	1	2.3979	14.3015	34.83	18.7439	15.1511	-0.21025	0.128525	103.121	10.7367		0		C3	广东省	1.5178
17	2011	C37	广东省	6.56099	4.24104	0.0142065	0.0279906	0.292611	0.068018	1	2.3979	14.5546	24.76	18.7263	15.225	-0.049319	0.180827	105.321	10.882		0		C3	广东省	1.5178
17	2012	C37	广东省	6.63941	4.84466	0.0147084	0.0279906	-0.320485	0.085868	1	2.3979	14.5608	25.04	18.9071	15.1978	0.100593	0.322137	102.813	10.952		0		C3	广东省	1.5178
17	2013	C37	广东省	6.66561	5.21917	0.0150586	0.0288832	10.4009	0.31653	1	2.19722	13.8096	24.96	18.8362	14.232	-0.256394	0.17711	102.5	11.0425	204.521	0		C3	广东省	1.5178
17	2014	C37	广东省	6.82102	5.30594	0.00428564	0.0077453	0.112314	0.066529	1	2.19722	13.8762	23.34	17.7569	14.3881	-0.343	0.585824	102.306	11.1245	0.415642	0		C3	广东省	1.5178
17	2015	C37	广东省	6.71685	5.48459	0.00202319	0.0037992	-0.002309	0.031531	0	2.07944	14.1548	20.68	17.6413	14.141	-0.495763	0.583226	101.549	11.1956	-0.058336	0		C3	广东省	1.5178
17	2016	C37	广东省	6.72586	5.51341	0.00199429	0.0037202	0.071949	0.040187	0	2.07944	13.9247	21.63	17.8061	13.5554	-0.593527	0.444002	102.303	11.3004	0.191782	0		C3	广东省	1.5178
17	2017	C37	广东省	6.56719	5.69093	0.00467001	0.0092795	0.021468	0.041772	0	2.19722	14.089	24.75	18.1136	13.4684	-0.099028	0.260703	101.508	11.4043	0.050093	0		C3	广东省	1.5178
17	2018	C37	广东省	6.66458	5.80489	0.00511318	0.010213	-0.025675	0.05527	0	2.19722	14.1272	21.19	18.1093	12.9848	-0.44334	0.225126	102.161	11.4853	-0.117447	0		C3	广东省	1.5178
17	2019	C37	广东省	6.8576	5.8878	0.0116437	0.023231	-0.124557	0.08431	0	2.19722	13.6479	21.31	17.9544	13.3046	-0.463925	0.096828	103.381	11.5868	-0.691275	1.79176		C3	广东省	1.5178
17	2020	C37	广东省	6.72656	5.93893	0.0077094	0.0136646	0.047695	0.040588	0	2.19722	13.7171	22.6	18.3345	14.1934	-0.130115	0.21678	102.6	11.6151	0.171374	0.693147		C3	广东省	1.5178
17	2021	C37	广东省					-0.01684	0.037245	0	2.19722	13.6687		18.394	13.7359	1.81667	0.341473			-0.063412	0			广东省	1.5178
18	2000	C17	广东省			0.00586347	0.011111	0.011567	0.048606		1.94591			19.8971	14.1207			101.4	9.17598	0.015402	0	2.03932		广东省	1.5178
18	2001	C17	广东省			0.009434	0.0187619	0.002164	0.068371		1.94591			19.7787	13.9306			99.3	9.39593	0.005008	0	1.8846		广东省	1.5178
18	2002	C17	广东省			0.00723392	0.0144597	0.003211	0.064507	1	2.19722			19.7463	13.5318	0.181602	0.084813	98.6	9.51062	0.007579	0	1.81336		广东省	1.5178
18	2003	C17	广东省			0.00341987	0.0068087	0.003921	0.093017	1	2.19722		70.21	19.7825	13.0397	-0.343144	0.073629	100.629	9.67059	0.009003	0	1.80826		广东省	1.5178
18	2004	C17	广东省			0.0054098	0.0104616	0.000789	0.043322	1	2.19722		68.91	20.0866	12.3815	0.058493	0.072478	102.97	9.84504	0.014082	0	2.06548		广东省	1.5178
18	2005	C17	广东省			0.020439	0.0385912	-0.092897	0.100075	1	2.19722	13.73	69.07	20.0208	12.751	0.821455	0.061361	102.25	10.0238	-0.084953	0	1.96044		广东省	1.5178
18	2006	C17	广东省			0.0184583	0.0328853	0.046398	0.160591	1	2.19722	13.473	65.1	19.9149	12.53	0.489537	0.205738	101.786	10.1882	0.078457	0	1.81664		广东省	1.5178
18	2007	C17	广东省			0.00141331	0.002758	-0.542945	0.337865	1	2.19722	13.039	63.18	19.2512	13.5626	-0.217062	0.22949	103.676	10.3665	-0.638004	0	1.14804		广东省	1.5178
18	2008	C17	广东省	5.71407		0.00271687	0.0050702	-0.135065	0.215396	0	2.19722	13.4045	63.17	19.0778	13.3045	-0.147453	0.318097	105.597	10.5132	-0.183679	0	0.950053	C1	广东省	1.5178
18	2009	C17	广东省	5.84387		0.00268286	0.0049755	0.058183	0.289901	0	2.19722	13.4045	57.81	19.1204	13.2356	-0.045252	0.278691	97.6538	10.5836	0.080129	0	0.94862	C1	广东省	1.5178
18	2010	C17	广东省	5.91823	4.24104	0.0164019	0.0287756	0.012113	0.948421	0	2.07944	13.3375	57.6	19.0923	13.3381	-0.183578	0.264579	103.121	10.7367	0.019677	0	0.883122	C1	广东省	1.5178
18	2011	C17	广东省	6.06737	4.24104	0.0148468	0.0287756	-0.101159	0.812173	0	2.19722	13.415	57.77	18.9644	13.2883	-0.245551	0.310031	105.321	10.882	-0.13265	0	0.728114	C1	广东省	1.5178
18	2012	C17	广东省	6.09423	4.84466	0.010394	0.0207325	-0.001438	0.682061	0	2.19722	13.473	58.66	18.963	13.5498	0.695511	0.303642	102.813	10.952	-0.005377	0	0.686888	C1	广东省	1.5178
18	2013	C17	广东省	6.14015	5.21917	0.0121216	0.0240026	0.04604	0.299022	0	2.19722	13.5411	54.97	18.9543	13.9193	6.49659	0.372445	102.5	11.0425	0.05978	0	0.639063	C1	广东省	1.5178
18	2014	C17	广东省	6.20516	5.30594	0.0210867	0.0416268	0.023247	1.07937	0	2.19722	13.5411	57.3	19.0327	13.836	0.009672	0.317832	102.306	11.1245	0.028637	0	0.669396	C1	广东省	1.5178
18	2015	C17	广东省	6.13832	5.48459	0.0225525	0.0448364	0.08615	0.038541	0	2.19722	13.73	67.86	22.1139	16.3547	-0.624278	0.145053	101.549	11.1956	0.237731	0	3.81013	C1	广东省	1.5178
18	2016	E50	广东省	7.22514	5.51341	0.013466	0.0263033	0.059114	0.067295	0	2.19722	13.73	56.16	22.801	16.7492	0.118263	0.118167	102.303	11.3004	0.108868	0	4.59072	E	广东省	1.5178
18	2017	E50	广东省	7.3284	5.69093	0.0163117	0.0314296	0.032915	0.048169	1	2.19722	14.0379	57.18	23.1801	16.9025	0.091434	0.055471	101.508	11.4043	0.093182	0	5.0209	E	广东省	1.5178
18	2018	E50	广东省	7.44376	5.80489			-0.179078	0.12843	1	2.19722	14.1434	54.14	22.9854	18.2747	-0.750132	0.013096	102.161	11.4853	-0.201023	0	4.73788	E	广东省	1.5178
18	2019																				0
18	2020
19	2000	C15	广东省			0.0161169	0.028148	0.024924	0.477289		2.19722			19.8702	13.2549		0.207995	101.4	9.17598	0.044484	0	2.01314		广东省	1.5178
19	2001	C15	广东省			0.0152276	0.028148	0.028392	0.387245		2.19722			19.8092	12.7059		0.170855	99.3	9.39593	0.040837	0	1.91399		广东省	1.5178
19	2002	C15	广东省			0.0155293	0.0289917	0.023892	0.343582		1.79176			19.9307	13.4071	-0.017743	0.172971	98.6	9.51062	0.032086	0	1.99212		广东省	1.5178
19	2003	C15	广东省			0.00420681	0.0083792	-0.11088	0.625124		2.19722		64.47	19.9111	13.9178	0.209247	0.12049	100.629	9.67059	-0.114191	0	1.93299		广东省	1.5178
19	2004	C15	广东省			0.00343059	0.0068602	-0.003743	0.522732		1.94591		64.61	19.956	13.803	-0.339983	0.010036	102.97	9.84504	0.012986	0.693147	1.93687		广东省	1.5178
19	2005	C15	广东省			0.0125203	0.0242862	0.010092	0.503891		2.19722	13.1587	65.1	19.9003	14.1218	-0.377573	0.040239	102.25	10.0238	0.029231	0	1.84238		广东省	1.5178
19	2006	C15	广东省			0.0141469	0.0280173	0.080652	0.436016	1	2.19722	14.2864	57.47	19.9662	15.1892	-0.385463	0.076787	101.786	10.1882	0.102545	0	1.86683		广东省	1.5178
19	2007	C15	广东省			0.0130641	0.025981	0.095364	0.197815	1	2.19722	14.3385	59.69	19.9641	15.6906	0.125895	0.043237	103.676	10.3665	0.123488	0	1.8248		广东省	1.5178
19	2008	C15	广东省	6.29321		0.00790242	0.0153898	0.030104	0.219257	1	2.19722	13.7473	59.66	20.092	15.2095	-0.142499	0.042301	105.597	10.5132	0.044309	0	1.91085	C1	广东省	1.5178
19	2009	C15	广东省	6.40268		0.00801619	0.0155955	-0.015826	0.211011	1	2.19722	13.2567	54.19	20.2506	14.6536	-0.08833	0.145364	97.6538	10.5836	-0.004659	0	2.02907	C1	广东省	1.5178
19	2010	C15	广东省	6.45628	4.24104	0.00960144	0.0191295	0.013646	0.170395	1	2.19722	13.8556	53.37	20.3054	15.0091	0.019635	0.061567	103.121	10.7367	0.035571	0	2.04425	C1	广东省	1.5178
19	2011	C15	广东省	6.56416	4.24104	0.00447945	0.0081126	0.009081	0.149254	1	2.19722	14.2207	62.74	20.7834	15.1148	0.292491	0.411354	105.321	10.882	0.013518	0	2.49646	C1	广东省	1.5178
19	2012	C15	广东省	6.54174	4.84466	0.00480343	0.0086757	0.060559	0.204618	1	2.19722	14.3842	58.14	20.9246	15.4124	0.790928	0.304925	102.813	10.952	0.072505	0	2.60561	C1	广东省	1.5178
19	2013	C15	广东省	6.452	5.21917	0.004328	0.0079111	0.033827	0.138315	1	2.19722	14.4026	53.79	21.0134	16.0724	-0.267124	0.192819	102.5	11.0425	0.043889	1.09861	2.66036	C1	广东省	1.5178
19	2014	C15	广东省	6.32757	5.30594	0.00486466	0.0093528	0.012235	0.205541	1	2.19722	14.3497	50.05	20.867	15.8744	1.51844	0.231115	102.306	11.1245	0.012478	1.09861	2.46462	C1	广东省	1.5178
19	2015	C15	广东省	6.43743	5.48459	0.0054441	0.0103838	-0.040511	0.238053	1	2.19722	14.3223	43	20.782	16.3298	0.02914	0.139104	101.549	11.1956	-0.04622	0	2.33497	C1	广东省	1.5178
19	2016	C15	广东省	6.4537	5.51341	0.00908929	0.0181139	0.076489	0.315018	1	2.19722	14.4039	38.17	20.8875	16.6054	-0.391495	0.304243	102.303	11.3004	0.083242	0	2.40633	C1	广东省	1.5178
19	2017	C15	广东省	6.51569	5.69093	0.0301019	0.0555715	-0.057225	0.241095	1	2.19722	14.4599	37.77	20.7913	16.4817	-0.081785	0.23913	101.508	11.4043	-0.063758	0	2.26476	C1	广东省	1.5178
19	2018	C15	广东省	6.68694	5.80489	0.0349998	0.0646477	0.049599	0.022916	1	2.19722	14.8248	73.42	22.5903	18.726	130.696	0.097642	102.161	11.4853	0.064517	0	4.25476	C1	广东省	1.5178
19	2019	F51	广东省	8.38825	5.8878	0.00504553	0.0090762	0.056755	0.023571	1	2.19722	14.7175	73.28	22.6365	19.0889	0.326245	0.022871	103.381	11.5868	0.067536	0	4.2706	F	广东省	1.5178
19	2020	F51	广东省	8.38009	5.93893	0.0039298	0.0071374	0.05524	0.023988	1	2.19722	15.433	74.03	22.7124	19.3782	0.234333	0.026062	102.6	11.6151	0.069965	0	4.32268	F	广东省	1.5178
19	2021	F51	广东省					0.056888	0.02966	1	2.19722	15.1594		22.7605	19.586	0.127843	0.006437			0.078591	0.693147			广东省	1.5178
20	2000	C39	广东省			0.00919602	0.0176248	0.006163	0.133009		1.94591			19.9618	14.3216		0.13802	101.4	9.17598	0.018352	0	2.10248		广东省	1.5178
20	2001	C39	广东省			0.00828986	0.0151795	0.006765	0.134222		1.94591			19.9253	14.3105		0.119082	99.3	9.39593	0.021622	0	2.02677		广东省	1.5178
20	2002	C39	广东省			0.00285432	0.0055947	0.01119	0.147877		1.94591			19.9872	13.844	0.208333	0.095767	98.6	9.51062	0.030158	0	2.04747		广东省	1.5178
20	2003	C39	广东省			0.0032176	0.0055947	-0.016236	0.194062		1.94591		57	19.9817	13.4618	1.29995	0.099227	100.629	9.67059	-0.002369	0	2.00205		广东省	1.5178
20	2004	C39	广东省			0.00346931	0.0060307	-0.103191	0.339942	1	1.94591		57.42	19.8786	14.1615	0.766784	0.082386	102.97	9.84504	-0.103955	0	1.86132		广东省	1.5178
20	2005	C39	广东省			0.0190133	0.0355307	0.017016	0.084706	1	1.94591	13.3535	57.8	19.7796	11.8371	0.687124	0.043914	102.25	10.0238	0.039957	0	1.7254		广东省	1.5178
20	2006	C39	广东省			0.0161166	0.0295	-0.052002	0.203399	1	1.38629	12.9207	57.34	19.7452	6.89642	2.10784	0.052151	101.786	10.1882	-0.049292	0	1.65231		广东省	1.5178
20	2007	C39	广东省			0.00263259	0.0051563	0.059007	0.088493	0	1.79176	11.6975	54.67	19.7397	13.8441	1.19164	0.043515	103.676	10.3665	0.08609	0	1.60699		广东省	1.5178
20	2008	C39	广东省	6.08495		0.0155587	0.0277381	0.016943	0.125787	0	1.94591	12.4893	54.07	19.9173	13.7193	0.983404	0.029889	105.597	10.5132	0.040783	0	1.73903	C3	广东省	1.5178
20	2009	C39	广东省	6.04053		0.0168316	0.0314718	0.00549	0.058456	0	1.79176		54.64	20.4446	14.532	-0.12987	0.03588	97.6538	10.5836	0.029908	0	2.22552	C3	广东省	1.5178
20	2010	C39	广东省	6.12444	4.24104	0.00912162	0.0177887	0.012643	0.042924	0	1.94591	12.0685	53.89	20.4029	14.999	0.388537	0.102821	103.121	10.7367	0.047488	0	2.14305	C3	广东省	1.5178
20	2011	C39	广东省	6.11404	4.24104	0.00737765	0.0131266	0.015522	0.042943	0	1.94591	12.3631	53.89	20.3204	15.2033	-0.154115	0.161201	105.321	10.882	0.048789	0	2.01934	C3	广东省	1.5178
20	2012	C39	广东省	6.04743	4.84466	0.0118725	0.0236993	0.004756	0.06295	0	1.94591	13.4168	53.79	20.34	15.3436	0.058704	0.147068	102.813	10.952	0.042258	0	1.99921	C3	广东省	1.5178
20	2013	C39	广东省	6.14705	5.21917	0.00885324	0.0175869	-0.008911	0.062602	0	1.94591	13.7524	53.38	20.4104	15.3759	0.151714	0.06933	102.5	11.0425	0.023505	0	2.03067	C3	广东省	1.5178
20	2014	C39	广东省	6.22881	5.30594	0.00887845	0.0175869	0.006612	0.056416	0	1.94591	13.802	53.62	20.874	15.6415	-0.423373	0.019258	102.306	11.1245	0.045318	0	2.47204	C3	广东省	1.5178
20	2015	C39	广东省	6.29522	5.48459	0.0062737	0.0125388	-0.003637	0.085476	0	1.94591	13.6153	54.84	20.8674	15.3698	-0.217904	0.547924	101.549	11.1956	0.042317	0	2.42496	C3	广东省	1.5178
20	2016	C39	广东省	6.39429	5.51341	0.00302602	0.0058683	0.008629	0.081176	0	1.79176	13.9013	55.58	20.2652	15.329	0.100678	0.164457	102.303	11.3004	0.020127	0	1.76367	C3	广东省	1.5178
20	2017	C39	广东省	6.45082	5.69093	0.00308209	0.0060025	0.001547	0.049861	0	1.79176	13.9465	55.95	20.2609	15.4415	-0.202686	0.129374	101.508	11.4043	0.019703	0	1.71934	C3	广东省	1.5178
20	2018	C39	广东省	6.51192	5.80489	0.0052379	0.0098328	0.00534	0.060459	0	1.79176	13.9465	56.41	20.2405	15.3631	-0.012679	0.045311	102.161	11.4853	0.026521	0	1.65892	C3	广东省	1.5178
20	2019	C39	广东省	6.57602	5.8878	0.0129993	0.025433	0.00889	0.052711	0	1.79176	14.002	58.15	20.2358	15.5866	-0.177663	0.059667	103.381	11.5868	0.033623	0	1.61416	C3	广东省	1.5178
20	2020	C39	广东省	6.60797	5.93893	0.0122865	0.0237316	0.01088	0.049847	0	1.79176	13.9099	56.62	20.2577	15.5625	-0.046601	0.047869	102.6	11.6151	0.042026	0	1.59617	C3	广东省	1.5178
20	2021	C39	广东省					0.010913	0.054185	0	1.79176	13.87		20.3076	15.1621	-0.235114	0.049706			0.032812	0			广东省	1.5178
21	2000	C39	广东省			0.00233474	0.0040778	0.038915	0.04885		1.94591			22.0778	13.2594		0.226362	101.4	9.17598	0.052288	0	4.40809		广东省	1.5178
21	2001	C39	广东省			0.00862561	0.0165555	-0.004964	0.047239		1.94591			22.2591	15.24		0.24045	99.3	9.39593	0.003879	0	4.58018		广东省	1.5178
21	2002	C39	广东省			0.00624099	0.0124777	0.012004	0.026663		2.19722			22.3419	15.8883	0.828859	0.204251	98.6	9.51062	0.034128	0	4.63793		广东省	1.5178
21	2003	C39	广东省			0.00395929	0.0071496	0.050725	0.030901		2.19722		73.35	22.2023	16.524	0.200067	0.17763	100.629	9.67059	0.089875	0	4.43344		广东省	1.5178
21	2004	C39	广东省			0.00380647	0.0071496	0.056766	0.020864	1	2.19722		73.91	22.1115	16.7148	0.227837	0.230026	102.97	9.84504	0.081757	0	4.28726		广东省	1.5178
21	2005	C39	广东省			0.0262058	0.048027	0.073567	0.017107	1	2.19722	14.4093	74.06	22.1754	17.0967	-0.026519	0.295492	102.25	10.0238	0.106079	1.09861	4.32188		广东省	1.5178
21	2006	C39	广东省			0.0424568	0.0846584	0.085731	0.01118	1	2.19722	14.4343	66.99	22.1045	17.0339	0.09181	0.42863	101.786	10.1882	0.109828	1.38629	4.19914		广东省	1.5178
21	2007	C39	广东省			0.0499686	0.0883217	0.137866	0.008398	1	2.19722	14.4495	60.71	22.3611	17.2006	0.302248	0.321518	103.676	10.3665	0.200354	1.09861	4.46071		广东省	1.5178
21	2008	C39	广东省	6.08495		0.00899803	0.0170904	0.073061	0.009989	0	2.19722	14.6127	60.07	22.1892	17.3719	-0.194858	0.30802	105.597	10.5132	0.091045	1.60944	4.2181	C3	广东省	1.5178
21	2009	C39	广东省	6.04053		0.0126355	0.0246668	0.048991	0.01466	0	2.19722	14.679	64.54	22.4149	17.7815	0.195744	0.302921	97.6538	10.5836	0.053173	2.48491	4.4446	C3	广东省	1.5178
21	2010	C39	广东省	6.12444	4.24104	0.00640967	0.0127437	0.053452	0.011541	1	2.19722	14.4171	64.6	22.6204	18.1368	-0.213246	0.216001	103.121	10.7367	0.063736	2.19722	4.65107	C3	广东省	1.5178
21	2011	C39	广东省	6.11404	4.24104	0.00522539	0.0104506	0.021297	0.01603	1	2.19722	16.4459	60.65	23.059	18.4802	-0.08774	0.216581	105.321	10.882	0.015874	2.07944	5.14933	C3	广东省	1.5178
21	2012	C39	广东省	6.04743	4.84466	0.0161074	0.0316153	0.00083	0.018644	1	2.19722	16.0233	61.35	23.0438	18.3836	0.015679	0.182532	102.813	10.952	-0.007744	1.94591	5.09047	C3	广东省	1.5178
21	2013	C39	广东省	6.14705	5.21917	0.0146753	0.0281929	0.011574	0.023676	1	2.19722	15.7824	62.18	23.3426	18.648	0.095468	0.163342	102.5	11.0425	-0.011317	0	5.42621	C3	广东省	1.5178
21	2014	C39	广东省	6.22881	5.30594	0.0225839	0.0446573	0.011111	0.020326	1	2.19722	16.0448	57.11	23.394	18.8643	0.029238	0.133135	102.306	11.1245	-0.002956	2.19722	5.45162	C3	广东省	1.5178
21	2015	C39	广东省	6.29522	5.48459	0.00871743	0.0164645	0.012601	0.026216	1	2.19722	15.9866	57.14	23.3861	19.0874	0.034506	0.158582	101.549	11.1956	0.004806	2.07944	5.40162	C3	广东省	1.5178
21	2016	C39	广东省	6.39429	5.51341	0.00810026	0.0147345	0.019095	0.033037	1	2.19722	15.9706	55.66	23.1843	19.423	0.215266	0.092008	102.303	11.3004	0.028688	2.3979	5.10622	C3	广东省	1.5178
21	2017	C39	广东省	6.45082	5.69093	0.00153323	0.0030665	0.034573	0.035867	1	2.19722	16.0707	55.63	23.5326	19.3248	-0.015386	0.097073	101.508	11.4043	0.042583	0.693147	5.5092	C3	广东省	1.5178
21	2018	C39	广东省	6.51192	5.80489	0.00778255	0.01418	0.035343	0.025747	1	2.19722	16.0296	55.73	23.4957	19.1904	-0.206213	0.113064	102.161	11.4853	0.028882	2.48491	5.42167	C3	广东省	1.5178
21	2019	C39	广东省	6.57602	5.8878	0.0199928	0.039468	0.023945	0.033201	1	2.19722	16.0472	56.36	23.6385	19.4122	-0.133129	0.07684	103.381	11.5868	0.017195	3.61092	5.56592	C3	广东省	1.5178
21	2020	C39	广东省	6.60797	5.93893	0.0127702	0.025288	0.044054	0.031654	1	2.07944	16.303	50.38	23.7976	19.5382	0.214494	0.066279	102.6	11.6151	0.067941	0.693147	5.73313	C3	广东省	1.5178
21	2021	C39	广东省					0.030835	0.038096	1	2.19722	16.2538	46.85	24.0209	19.6081	-0.021348	0.182872			0.036271	0			广东省	1.5178
22	2000	G58	广东省			0.0110781	0.0213794	0.049961	0.104553		1.94591			21.5352	13.0474		0.06296	101.4	9.17598	0.067894		3.79048		广东省	1.5178
22	2001	G58	广东省			0.0195907	0.0391251	0.055791	0.122384		1.79176			21.5224	13.3023		0.072933	99.3	9.39593	0.07686		3.73616		广东省	1.5178
22	2002	G58	广东省			0.00994625	0.0177458	0.123834	0.095781		2.19722			21.5698	13.3359	0.071377	0.023902	98.6	9.51062	0.146805		3.74911		广东省	1.5178
22	2003	G58	广东省			0.0106951	0.0190447	0.15372	0.087829		2.19722		67.25	21.8909	13.403	0.086319	0.01329	100.629	9.67059	0.172963		4.07244		广东省	1.5178
22	2004	G58	广东省			0.00970049	0.0190447	0.195487	0.068384		2.07944		68.48	22.1719	13.618	0.075301	0.021677	102.97	9.84504	0.209365		4.35777		广东省	1.5178
22	2005	G58	广东省			0.00765526	0.0152366	0.197589	0.067672	1	2.19722	14.4468	68.94	22.2436	13.8293	-0.361615	0.031322	102.25	10.0238	0.220193		4.40191		广东省	1.5178
22	2006	G58	广东省			0.00543278	0.0098334	0.206318	0.063921	1	2.19722	14.5574	70.92	22.247	14.0019	-0.055873	0.03672	101.786	10.1882	0.229081		4.36593		广东省	1.5178
22	2007	G58	广东省			0.0104549	0.018548	0.181866	0.067561	1	2.19722	14.6545	72.89	22.4202	17.6934	-0.037727	0.143218	103.676	10.3665	0.215814		4.53096		广东省	1.5178
22	2008	G58	广东省	5.85895		0.00882811	0.0176343	0.183248	0.072233	1	2.19722	14.6484	74.75	22.363	17.4864	-0.210491	0.124468	105.597	10.5132	0.190778		4.42291	G	广东省	1.5178
22	2009	G58	广东省	5.92151		0.0055297	0.0095787	0.109289	0.083659	1	2.19722	14.5948	77.31	22.4331	17.5801	-0.039328	0.134065	97.6538	10.5836	0.125997		4.46626	G	广东省	1.5178
22	2010	G58	广东省	6.17082	4.24104	0.00107074	0.0018556	0.133282	0.075143	1	2.19722	15.0571	76.42	22.5482	17.4245	-0.083754	0.126039	103.121	10.7367	0.146155		4.56405	G	广东省	1.5178
22	2011	G58	广东省	6.34696	4.24104	0.00095843	0.0018536	0.102103	0.092607	1	2.19722	15.2613	76.47	22.6012	17.8399	-0.024758	0.073207	105.321	10.882	0.117678		4.58797	G	广东省	1.5178
22	2012	G55	广东省	6.79782	4.84466	0.00784074	0.0138254	0.090806	0.086012	1	2.19722	15.0481	77.24	22.6374	17.9981	-0.1595	0.046431	102.813	10.952	0.106137		4.59168	G	广东省	1.5178
22	2013	G55	广东省	6.84934	5.21917	0.00740085	0.0138254	0.087454	0.092794	1	2.19722	15.1047	76.53	22.7175	18.0994	0.019217	0.097398	102.5	11.0425	0.1068		4.64884	G	广东省	1.5178
22	2014	G55	广东省	6.90947	5.30594	0.00527328	0.0100742	0.076385	0.086303	1	2.19722	15.0461	76.21	22.66	18.0558	0.003044	0.067567	102.306	11.1245	0.101718		4.53899	G	广东省	1.5178
22	2015	G55	广东省	6.86326	5.48459	0.00469548	0.0084757	0.094408	0.093797		1.79176	15.0597	76.11	22.6568	18.1604	-0.054556	0.098808	101.549	11.1956	0.119247		4.49513	G	广东省	1.5178
22	2016	G55	广东省	6.79108	5.51341	0.00261591	0.0048538	0.101178	0.091607	1	2.19722	15.1075	75.68	22.6134	18.2994	-0.052147	0.064351	102.303	11.3004	0.113794		4.4027	G	广东省	1.5178
22	2017	G55	广东省	6.91756	5.69093			0.089507	0.072203	1	2.19722	14.8451	76.76	22.7996	18.3732	-0.364294	0.102589	101.508	11.4043	0.104523		4.58908	G	广东省	1.5178
22	2018
23	2000	E47	广东省			0.00726124	0.0130919	0.02337	0.18843		2.19722	12.5707		20.5352	15.4327		0.199642	101.4	9.17598	0.055914	0	2.35841		广东省	1.5178
23	2001	E47	广东省			0.00486912	0.0089307	-0.07538	0.362698		2.19722			20.5351	15.5811		0.212578	99.3	9.39593	-0.07115	0	2.31836		广东省	1.5178
23	2002	E47	广东省			0.00790596	0.0158117	0.011644	0.161464		2.3979			20.4047	15.5094	0.481094	0.060426	98.6	9.51062	0.054767	0	2.14485		广东省	1.5178
23	2003	E47	广东省			0.00723358	0.0144403	0.013553	0.121208		2.3979		67.85	20.3996	15.7106	0.09012	0.080523	100.629	9.67059	0.044054	0	2.09963		广东省	1.5178
23	2004	E47	广东省			0.00665191	0.0133019	0.016373	0.106103		2.48491		67.89	20.4191	15.9076	0.089924	0.119092	102.97	9.84504	0.057214	0	2.07949		广东省	1.5178
23	2005	E47	广东省			0.0079083	0.0140616	-0.02468	0.145399	1	2.48491	13.3229	68.019	20.6567	15.4811	-0.158572	0.106774	102.25	10.0238	-0.010797	0	2.28409		广东省	1.5178
23	2006	E47	广东省			0.0163548	0.032607	0.036703	0.085408	1	2.48491	13.2828	58.225	20.6005	16.0789	2.37534	0.083861	101.786	10.1882	0.087348	0	2.18575		广东省	1.5178
23	2007	E47	广东省			0.0188631	0.0327362	0.018485	0.082781	1	2.48491	13.7515	58.01	20.4991	16.7461	0.43852	0.065667	103.676	10.3665	0.046679	0	2.04134		广东省	1.5178
23	2008	E47	广东省	7.42221		0.0012847	0.0022869	0.02218	0.098993	1	2.19722	13.7359	57.39	20.6974	16.7852	0.299877	0.064976	105.597	10.5132	0.050863	0	2.20645	E	广东省	1.5178
23	2009	E47	广东省	7.63626		0.0145132	0.026203	0.022724	0.065271	1	2.19722	13.8887	52.82	20.7958	16.5977	0.662546	0.070035	97.6538	10.5836	0.050492	0	2.26949	E	广东省	1.5178
23	2010	E47	广东省	7.76467	4.24104	0.0119733	0.0239161	0.013908	0.061355	1	2.19722	14.2204	49.58	20.6598	16.9419	0.404227	0.078941	103.121	10.7367	0.05343	0	2.08732	E	广东省	1.5178
23	2011	E47	广东省	7.8549	4.24104	0.0144635	0.0288794	0.008322	0.071107	1	2.19722	14.3538	49.47	20.8127	16.89	0.65276	0.145968	105.321	10.882	0.040249	0	2.2073	E	广东省	1.5178
23	2012	C30	广东省	6.10798	4.84466	0.0104271	0.0196486	0.004209	0.076887	1	2.19722	14.2417	48.75	20.9213	16.7062	0.28572	0.1789	102.813	10.952	0.03487	0	2.28217	C3	广东省	1.5178
23	2013	C30	广东省	6.09082	5.21917	0.00742501	0.0143249	0.008791	0.07424	1	2.19722	13.8599	50.05	21.0196	17.2316	0.509693	0.085561	102.5	11.0425	0.032388	0	2.34696	C3	广东省	1.5178
23	2014	C30	广东省	6.1467	5.30594	0.010534	0.0205413	0.010221	0.064632	1	2.19722	14.2952	52.66	21.1112	17.3757	0.142365	0.058275	102.306	11.1245	0.035351	0	2.40545	C3	广东省	1.5178
23	2015	C30	广东省	6.16471	5.48459	0.00388744	0.0071522	0.017009	0.084192	1	2.19722	14.4331	46	21.1717	17.7215	0.465031	0.059398	101.549	11.1956	0.051847	0	2.43082	C3	广东省	1.5178
23	2016	C30	广东省	6.35611	5.51341	0.00701621	0.0125932	0.010455	0.062553	1	2.19722	14.5212	54.97	21.138	17.32	0.044728	0.095279	102.303	11.3004	0.038374	0	2.35434	C3	广东省	1.5178
23	2017	C30	广东省	6.49789	5.69093	0.0106082	0.0210838	0.0147	0.060465	1	2.07944	14.5069	52.09	21.3919	17.5858	0.157287	0.158827	101.508	11.4043	0.044788	0	2.59157	C3	广东省	1.5178
23	2018	C30	广东省	6.5947	5.80489	0.0110279	0.0210838	0.015142	0.0544	1	2.07944	14.6362	47.14	21.565	17.851	0.67968	0.145414	102.161	11.4853	0.050666	0	2.74376	C3	广东省	1.5178
23	2019	C30	广东省	6.63081	5.8878	0.0154324	0.028853	0.029598	0.052845	0	2.19722	14.3095	47.09	21.6473	18.0948	0.291842	0.147816	103.381	11.5868	0.077829	0	2.79597	C3	广东省	1.5178
23	2020	C30	广东省	6.61275	5.93893	0.0183894	0.0341784	0.009605	0.036663	0	2.19722	13.6339	58.92	21.5683	18.208	0.692488	0.181412	102.6	11.6151	0.042997	0	2.66741	C3	广东省	1.5178
23	2021	C30	广东省					-0.012087	0.055665	0	2.19722	14.0194		21.4956	17.8753	0.130516	0.11018			-0.009418	0			广东省	1.5178
24	2000	K70	广东省			0.00464115	0.0086608	0.060869	0.042432		2.56495	12.9042		22.3102	17.288		0.143459	101.4	9.17598	0.085919	0	4.68044		广东省	1.5178
24	2001	K70	广东省			0.00390266	0.0072225	0.050342	0.047215		2.56495			22.2693	16.9303		0.101436	99.3	9.39593	0.067243	0	4.59211		广东省	1.5178
24	2002	K70	广东省			0.00460404	0.0090033	0.050792	0.030129	1	2.56495			22.3851	16.8389	0.065347	0.115418	98.6	9.51062	0.070841	0	4.68917		广东省	1.5178
24	2003	K70	广东省			0.00449171	0.0087985	0.060574	0.0243	1	2.19722		52.12	22.5022	17.0579	0.244046	0.117332	100.629	9.67059	0.083186	0	4.78891		广东省	1.5178
24	2004	K70	广东省			0.00713923	0.0142177	0.045145	0.02464	1	2.19722		56.14	22.858	18.0979	1.64228	0.047479	102.97	9.84504	0.073477	0	5.18068		广东省	1.5178
24	2005	K70	广东省			0.00458312	0.0082482	0.049227	0.034868	1	2.3979	14.4176	55.93	22.9134	17.6827	1.07757	0.034819	102.25	10.0238	0.053859	0	5.20887		广东省	1.5178
24	2006	K70	广东省			0.00609188	0.0108666	0.04169	0.039637	1	2.3979	14.4946	53.1	23.3766	18.4466	1.47001	0.065029	101.786	10.1882	0.052346	0	5.74951		广东省	1.5178
24	2007	K70	广东省			0.00787627	0.0153098	0.047601	0.039102	1	2.3979	15.3673	56.61	23.9464	18.7298	2.9944	0.141194	103.676	10.3665	0.063814	0	6.44902		广东省	1.5178
24	2008	K70	广东省	6.96678		0.0136955	0.0273248	0.029169	0.056875	1	2.3979	15.231	58.04	24.3459	18.6187	2.58386	0.196545	105.597	10.5132	0.039009	0	6.94419	K	广东省	1.5178
24	2009	K70	广东省	7.12108		0.00709088	0.0125321	0.03663	0.020571	1	2.3979	15.2576	57.73	24.5923	18.9082	1.01125	0.183219	97.6538	10.5836	0.064129	0	7.2411	K	广东省	1.5178
24	2010	K70	广东省	7.241	4.24104	0.00044423	0.0008842	0.041526	0.017219	1	2.19722	15.5123	58.39	24.8146	19.1494	0.612325	0.149028	103.121	10.7367	0.074448	0	7.50948	K	广东省	1.5178
24	2011	K70	广东省	7.17838	4.24104	0.00149071	0.0029079	0.041585	0.024015	1	2.3979	15.654	58.31	25.1011	19.3781	-0.397572	0.171464	105.321	10.882	0.067664	0	7.87331	K	广东省	1.5178
24	2012	K70	广东省	7.21462	4.84466	0.00160018	0.0029079	0.039172	0.017368	1	2.3979	15.6961	55.62	25.4164	19.6268	0.508791	0.16684	102.813	10.952	0.087351	0	8.28586	K	广东省	1.5178
24	2013	K70	广东省	7.36412	5.21917	0.00258854	0.0046244	0.041094	0.017069	1	2.3979	16.0961	56.05	25.6214	19.7711	0.239649	0.180809	102.5	11.0425	0.087701	0	8.54465	K	广东省	1.5178
24	2014	K70	广东省	7.30614	5.30594			0.036323	0.012612	1	2.3979	16.1976	55.46	25.7451	19.8038	1.54761	0.151278	102.306	11.1245	0.077674	0	8.68673	K	广东省	1.5178
24	2015																				0.693147
25	2000	S90	广东省			0.0296134	0.0581084	-0.155032	0.405673	1	1.94591	12.6954		20.4573	15.917		0.042172	101.4	9.17598	-0.139505	0	2.63854		广东省	1.5178
25	2001	S90	广东省			0.0111968	0.0196437	0.005237	0.075249	1	1.94591	12.6729		21.0369	16.749		0.070522	99.3	9.39593	0.03129	0	3.20554		广东省	1.5178
25	2002	S90	广东省			0.00137427	0.0025941	-0.029798	0.06057	1	2.19722			20.9321	16.5228	-0.63907	0.085297	98.6	9.51062	-0.009762	0	3.0536		广东省	1.5178
25	2003	S90	广东省			0.00161812	0.0031863	0.007487	0.043454		2.19722		73.38	20.966	16.5656	0.257403	0.067868	100.629	9.67059	0.0274	0	3.04968		广东省	1.5178
25	2004	S90	广东省			0.00065595	0.0011669	0.009039	0.046624	0	2.07944		73.52	20.7848	16.3985	-0.245271	0.081565	102.97	9.84504	0.027649	0	2.81793		广东省	1.5178
25	2005	S90	广东省			0.00365891	0.0063693	0.008977	0.047192	0	2.19722	13.2639	73.56	20.5717	16.2694	0.070606	0.087902	102.25	10.0238	0.028373	0	2.55603		广东省	1.5178
25	2006	S90	广东省			0.00433945	0.0082902	-0.105773	0.046467	1	2.19722	12.9923	67.33	20.538	16.3142	0.186242	0.054351	101.786	10.1882	-0.127463	0	2.48128		广东省	1.5178
25	2007	S90	广东省			0.00275196	0.0054273	0.00793	0.0522	1	2.19722	13.5895	69.05	20.5436	16.4557	-0.008603	0.090803	103.676	10.3665	0.035338	0	2.4471		广东省	1.5178
25	2008	S90	广东省	6.45335		0.00557006	0.0109105	0.003002	0.081667	1	2.19722	13.9928	68.24	20.2364	16.0749	-0.034133	0.06456	105.597	10.5132	0.03372	0	2.09477	S	广东省	1.5178
25	2009	S90	广东省	6.5845		0.00757294	0.014553	0.013285	0.116757	1	2.19722	13.7309	68.55	20.2314	16.0269	-0.140491	0.118361	97.6538	10.5836	0.039815	0	2.04977	S	广东省	1.5178
25	2010	F51	广东省	7.29362	4.24104	0.00987187	0.0188316	0.006542	0.119622	1	2.07944	13.7683	67.8	20.2117	16.5091	-0.129476	0.106951	103.121	10.7367	0.028214	0	1.99003	F	广东省	1.5178
25	2011	F51	广东省	7.57664	4.24104	0.00589052	0.0116453	0.002191	0.110712	1	2.19722	13.9753	69.11	20.1624	16.4022	0.108398	0.097998	105.321	10.882	0.022228	0	1.90074	F	广东省	1.5178
25	2012	F51	广东省	7.83783	4.84466	0.00586779	0.0116453	0.001507	0.108272	1	2.19722	14.1524	67.95	20.2846	16.3477	0.044845	0.085509	102.813	10.952	0.023808	0	1.98327	F	广东省	1.5178
25	2013	F51	广东省	7.89698	5.21917	0.00274927	0.0049372	0.004305	0.090868	1	2.19722	14.3631	70.42	20.368	16.4833	-0.145553	0.090109	102.5	11.0425	0.038227	0	2.02758	F	广东省	1.5178
25	2014	F51	广东省	7.85378	5.30594	0.00279987	0.005025	0.010624	0.093571	1	2.19722	14.4311	69.66	20.508	16.6583	0.124462	0.099272	102.306	11.1245	0.041591	0	2.13046	F	广东省	1.5178
25	2015	F51	广东省	7.92044	5.48459	0.00416764	0.0082718	0.03657	0.108261	1	2.19722	14.2414	76.5	20.8791	16.7931	-0.019135	0.08487	101.549	11.1956	0.051949	0	2.47742	F	广东省	1.5178
25	2016	F51	广东省	8.10373	5.51341	0.00490098	0.0086902	0.023228	0.130911	1	2.19722	14.549	75.32	20.8964	17.1167	-0.001324	0.150124	102.303	11.3004	0.027382	0	2.45569	F	广东省	1.5178
25	2017	F51	广东省	8.32471	5.69093	0.00302609	0.005438	0.046876	0.105793	1	2.19722	14.6273	74.27	21.0621	16.9584	0.406807	0.101042	101.508	11.4043	0.057275	0	2.59255	F	广东省	1.5178
25	2018	F51	广东省	8.34077	5.80489	0.00652423	0.0129912	0.051945	0.106777	1	2.07944	14.8118	72.35	21.2291	17.066	0.335027	0.086142	102.161	11.4853	0.072192	0	2.73312	F	广东省	1.5178
25	2019	F51	广东省	8.38825	5.8878	0.00678636	0.0135427	0.13295	0.076467	1	2.19722	14.9096	68.52	21.2215	17.2561	-0.01312	0.243452	103.381	11.5868	0.166325	0	2.68487	F	广东省	1.5178
25	2020	F51	广东省	8.38009	5.93893	0.00860746	0.0169718	0.035298	0.094209	1	2.19722	14.8608	65.35	21.2588	17.1607	0.347183	0.122019	102.6	11.6151	0.04071	0	2.68559	F	广东省	1.5178
25	2021	F51	广东省					0.07101	0.092723	1	2.19722	14.9653	63.54	21.3437	17.4763	-0.105109	0.113815			0.081548	0			广东省	1.5178
26	2000	C35	广东省			0.00628395	0.0109568	0.019278	0.16184	1	1.79176	13.0116		20.4773	15.936		0.348813	101.4	9.17598	0.015886	0	2.65903		广东省	1.5178
26	2001	C35	广东省			0.00142858	0.0025445	0.014558	0.166146	1	1.79176			20.4028	15.5119		0.465341	99.3	9.39593	0.003641	0	2.54298		广东省	1.5178
26	2002	C35	广东省			0.00395605	0.0077287	-0.137319	0.536551		2.07944			20.1553	15.5593	-0.213348	0.19641	98.6	9.51062	-0.148458	0	2.25371		广东省	1.5178
26	2003	C35	广东省			0.00465163	0.0083491	0.007407	0.178846	1	2.19722		53.55	20.1661	15.1919	1.63883	0.160948	100.629	9.67059	0.007017	0	2.22449		广东省	1.5178
26	2004	C35	广东省			0.0003172	0.0006204	0.003141	0.128004	1	2.19722		53.7	20.2573	14.9467	0.459607	0.135118	102.97	9.84504	0.003421	0	2.27578		广东省	1.5178
26	2005	C35	广东省			0.0104362	0.018173	0.025514	0.14658	1	2.19722	13.9945	54.26	20.2473	15.3309	0.130832	0.076794	102.25	10.0238	0.030782	0	2.22571		广东省	1.5178
26	2006	C35	广东省			0.0102461	0.018173	0.038001	0.123926	1	2.07944	14.3187	64.83	20.4644	15.3922	0.228477	0.078018	101.786	10.1882	0.048759	0	2.40581		广东省	1.5178
26	2007	C35	广东省			0.00299845	0.0055793	0.059057	0.102114	1	2.19722	14.8707	52.57	20.7678	15.7878	0.195897	0.080386	103.676	10.3665	0.082274	0	2.68005		广东省	1.5178
26	2008	C35	广东省	6.17452		0.00958318	0.0186694	0.045115	0.091086	1	2.19722	14.8907	51.75	21.0887	16.2875	0.18721	0.0751	105.597	10.5132	0.082566	0.693147	2.9812	C3	广东省	1.5178
26	2009	C35	广东省	6.16728		0.0285652	0.0560948	0.046426	0.088541	1	2.19722	15.1582	53.59	21.1446	16.5566	0.122821	0.062799	97.6538	10.5836	0.080698	0	3.00144	C3	广东省	1.5178
26	2010	F52	广东省	7.29602	4.24104	0.0208758	0.0374254	0.038587	0.081807	1	2.19722	15.5226	56.31	21.6138	16.8103	0.138662	0.251773	103.121	10.7367	0.064474	0	3.4784	F	广东省	1.5178
26	2011	F52	广东省	7.4303	4.24104	0.0035498	0.0070342	0.054997	0.076661	1	2.19722	15.5938	59.85	21.7865	17.1266	0.07061	0.058577	105.321	10.882	0.086902	1.09861	3.63339	F	广东省	1.5178
26	2012	F52	广东省	7.20024	4.84466	0.0025761	0.0045663	0.034766	0.063957	1	2.19722	15.4694	54.22	21.9253	17.151	-0.023087	0.042209	102.813	10.952	0.079037	0	3.75192	F	广东省	1.5178
26	2013	F52	广东省	7.20246	5.21917	0.00305503	0.0053965	0.036565	0.060028	1	2.07944	15.4379	51.19	21.9927	17.2551	-0.055493	0.030253	102.5	11.0425	0.072563	0	3.78953	F	广东省	1.5178
26	2014	F52	广东省	7.19551	5.30594	0.00334515	0.006123	0.039943	0.063588	1	2.19722	15.3877	47.49	22.0201	17.47	-0.07322	0.031407	102.306	11.1245	0.0795	0.693147	3.78126	F	广东省	1.5178
26	2015	F52	广东省	7.23314	5.48459	0.00338302	0.006123	0.028739	0.062639	1	2.19722	15.4033	45.67	22.1694	17.4892	-0.114492	0.150091	101.549	11.1956	0.055555	0.693147	3.91489	F	广东省	1.5178
26	2016	F52	广东省	7.17676	5.51341	0.00202362	0.0037544	0.02756	0.067229	1	2.19722	15.4217	46.37	22.1108	17.6278	0.006787	0.106676	102.303	11.3004	0.049509	1.79176	3.80648	F	广东省	1.5178
26	2017	F52	广东省	7.20849	5.69093	0.00321738	0.006403	0.039839	0.071745	1	2.19722	15.3222	49.06	21.9986	18.0861	-0.006801	0.051664	101.508	11.4043	0.061579	0.693147	3.63635	F	广东省	1.5178
26	2018	F52	广东省	7.26609	5.80489	0.00583832	0.0116578	0.05107	0.064451	1	2.19722	15.311	52.51	22.0041	18.0608	-0.038023	0.045177	102.161	11.4853	0.070303	1.60944	3.60275	F	广东省	1.5178
26	2019	F52	广东省	7.28218	5.8878	0.0168659	0.0332415	0.057409	0.064959	1	2.19722	15.4602	42.39	22.0479	18.2296	0.010309	0.083781	103.381	11.5868	0.07697	1.38629	3.61346	F	广东省	1.5178
26	2020	F52	广东省	6.98081	5.93893	0.0186591	0.0332415	0.073188	0.06046	1	2.19722	15.5809	44.7	22.1142	18.7048	-0.04667	0.087853	102.6	11.6151	0.097589	0.693147	3.65049	F	广东省	1.5178
26	2021	F52	广东省					0.094357	0.049893	1	2.19722	15.7356	43.8	22.1368	18.7987	-0.113474	0.05115			0.122897	0			广东省	1.5178
27	2000	D44	广东省			0.00951708	0.018039	0.081072	0.035951	1	2.19722			22.7441	16.5451		0.069756	101.4	9.17598	0.103607	0	5.2012		广东省	1.5178
27	2001	D44	广东省			0.0103895	0.0202124	0.100003	0.058783	1	2.19722			22.7729	18.023		0.106508	99.3	9.39593	0.130039	0	5.19636		广东省	1.5178
27	2002	D44	广东省			0.0112319	0.0217299	0.119655	0.009243	1	2.19722			22.802	18.2175	-0.120843		98.6	9.51062	0.146344	0	5.19198		广东省	1.5178
27	2003	D44	广东省			0.0120179	0.0217299	0.153588	0.018383		2.19722		61.05	22.9087	18.559	-0.11767	0.241104	100.629	9.67059	0.181401	0	5.28302		广东省	1.5178
27	2004	D44	广东省					0.117637	0.021402		2.19722		62.14	23.1408	18.8042	0.149549	0.248032	102.97	9.84504	0.142085	0	5.53154		广东省	1.5178
27	2005	D44	广东省					0.127872	0.020872	1	2.19722	13.6352	61.91	23.1267	19.2163	-0.040699	0.258704	102.25	10.0238	0.145733	0	5.47393		广东省	1.5178
27	2006	D44	广东省					0.13393	0.01783	1	2.19722	13.6352	57.86	23.1428	19.3004	-0.057424	0.266188	101.786	10.1882	0.149988	0	5.45412		广东省	1.5178
27	2007	D44	广东省			0.00774028	0.015204	0.079275	0.031969	1	2.19722	14.0466	75.19	23.9227	20.0278	1.36089	0.152469	103.676	10.3665	0.111039	0	6.41766		广东省	1.5178
27	2008	D44	广东省	6.49811		0.00570093	0.01138	0.039608	0.03383	1	2.19722	14.8176	76.07	24.1037	20.0549	-0.354766	0.143657	105.597	10.5132	0.073793	0	6.61813	D	广东省	1.5178
27	2009	D44	广东省	6.55502		0.00569259	0.01138	0.076615	0.031572	1	2.19722	14.6518	74.95	24.1328	20.1412	-0.035568	0.121422	97.6538	10.5836	0.120268	0	6.61693	D	广东省	1.5178
27	2010	D44	广东省	6.73489	4.24104	0.0039534	0.0077038	0.055588	0.035794	1	2.19722	14.6922	74.55	24.093	20.2401	-0.108897	0.094251	103.121	10.7367	0.079844	0	6.52374	D	广东省	1.5178
27	2011	D44	广东省	6.7942	4.24104	0.00707503	0.0132449	0.03754	0.031755	1	2.19722	14.7383	75.54	24.1735	20.1571	-0.130236	0.137415	105.321	10.882	0.064335	0	6.59159	D	广东省	1.5178
27	2012	D44	广东省	6.79999	4.84466	0.00650187	0.011562	0.035121	0.03809	1	2.19722	14.7561	75.73	24.2002	20.1602	-0.22519	0.151575	102.813	10.952	0.057005	0	6.58734	D	广东省	1.5178
27	2013	D44	广东省	6.8677	5.21917	0.00206735	0.0038529	0.052005	0.044068	1	2.19722	14.753	74.29	24.2316	20.2548	-0.203142	0.12018	102.5	11.0425	0.081767	0	6.58967	D	广东省	1.5178
27	2014	D44	广东省	6.85631	5.30594	0.00219513	0.004192	0.060771	0.040186	1	2.19722	14.7949	74.62	24.3724	20.1753	-0.106942	0.151593	102.306	11.1245	0.108526	0	6.74014	D	广东省	1.5178
27	2015	D44	广东省	6.82124	5.48459	0.00062331	0.0011653	0.035436	0.05758	1	2.19722	14.9887	76.81	24.7849	20.2016	-0.230374	0.165403	101.549	11.1956	0.057445	0	7.26801	D	广东省	1.5178
27	2016	D44	广东省	6.8524	5.51341	0.00370971	0.0065226	0.023112	0.054501		2.19722	14.8717	77.02	24.8319	20.3619	-0.250953	0.094227	102.303	11.3004	0.044028	0	7.29366	D	广东省	1.5178
27	2017	D44	广东省	6.9429	5.69093	0.00316382	0.0063236	0.010942	0.050855	1	2.19722	14.8883	77.24	25.0701	20.4516	0.193976	0.094729	101.508	11.4043	0.039754	0	7.58922	D	广东省	1.5178
27	2018	D44	广东省	7.0825	5.80489	0.0055958	0.0108283	0.008421	0.042171	1	2.19722	14.9426	78.51	25.1668	20.4143	0.399237	0.095977	102.161	11.4853	0.037759	0	7.68687	D	广东省	1.5178
27	2019	D44	广东省	7.24891	5.8878	0.00486436	0.0088926	0.019031	0.047645	1	2.19722	15.0456	79.06	25.2888	20.6205	-0.066176	0.080197	103.381	11.5868	0.048229	0	7.82163	D	广东省	1.5178
27	2020	D44	广东省	7.21786	5.93893	0.00207852	0.0040026	0.037414	0.071446	1	2.19722	15.1778	77.39	25.46	21.1539	-0.026026	0.079241	102.6	11.6151	0.064732	0	8.02909	D	广东省	1.5178
27	2021	D44	广东省					0.016042	0.047736	1	2.19722	15.0975	74.73	25.6023	21.2646	0.504739	0.07039			0.037164	0			广东省	1.5178
28	2000	C27	广东省			0.0199571	0.0395167	-0.007291	0.379175		2.19722			20.0117	13.7014		0.088283	101.4	9.17598	-0.002256	0	2.19153		广东省	1.5178
28	2001	C27	广东省			0.021503	0.0395167	0.030953	0.057659		1.94591			20.835	16.4661		0.142091	99.3	9.39593	0.079701	0	2.99074		广东省	1.5178
28	2002	C27	广东省			0.0050121	0.010024	0.004062	0.053131		2.07944			20.7745	16.5427	0.050484	0.103698	98.6	9.51062	0.032658	0	2.88715		广东省	1.5178
28	2003	C27	广东省			0.00780414	0.0152968	0.01498	0.043769		2.07944		62.76	20.7316	16.6704	-0.089342	0.162153	100.629	9.67059	0.0438	0	2.80213		广东省	1.5178
28	2004	C27	广东省			0.00587476	0.0103353	0.031417	0.044317		1.79176		62.34	20.5563	16.651	-0.214916	0.095567	102.97	9.84504	0.077695	0	2.5801		广东省	1.5178
28	2005	C27	广东省			0.0206755	0.0397503	0.033349	0.064585	1	2.19722	13.8155	62.25	20.7932	17.8349	0.104297	0.157852	102.25	10.0238	0.076451	0	2.78678		广东省	1.5178
28	2006	C27	广东省			0.0174852	0.0308001	0.029024	0.031911	1	2.19722	14.1369	59.49	21.7088	18.1673	0.213079	0.076642	101.786	10.1882	0.075181	0	3.74531		广东省	1.5178
28	2007	C27	广东省			0.00074103	0.0014281	0.047734	0.027474	1	2.19722	14.3223	55.25	21.7901	18.4687	-0.040468	0.08769	103.676	10.3665	0.121857	0	3.79743		广东省	1.5178
28	2008	C27	广东省	5.94829		0.0117687	0.0210604	0.044098	0.02451	1	2.07944	14.3625	58.32	22.0273	18.1222	0.036822	0.093719	105.597	10.5132	0.111121	0	4.02951	C2	广东省	1.5178
28	2009	C27	广东省	6.0388		0.0248858	0.0494248	0.037883	0.022456	1	2.19722	14.6378	55.45	22.3783	18.492	0.009626	0.109643	97.6538	10.5836	0.081517	0	4.40114	C2	广东省	1.5178
28	2010	F51	广东省	7.29362	4.24104	0.0183411	0.0334298	0.041895	0.02303	1	2.19722	14.9522	55.87	22.5649	18.6612	-0.009765	0.108276	103.121	10.7367	0.094003	0	4.58417	F	广东省	1.5178
28	2011	F51	广东省	7.57664	4.24104	0.00221339	0.0040037	0.042764	0.023108	1	2.19722	15.0945	58.24	22.76	18.7736	0.020622	0.118397	105.321	10.882	0.101762	0	4.78067	F	广东省	1.5178
28	2012	F51	广东省	7.83783	4.84466	0.00344564	0.0068593	0.052032	0.021776	1	2.07944	15.2312	57.98	22.9528	18.8653	-0.037934	0.099049	102.813	10.952	0.128384	0	4.97756	F	广东省	1.5178
28	2013	F51	广东省	7.89698	5.21917	0.00306762	0.0061305	0.048311	0.019925	1	2.07944	15.3673	57.65	23.1264	18.8873	-0.003883	0.099291	102.5	11.0425	0.102503	0	5.15356	F	广东省	1.5178
28	2014	F51	广东省	7.85378	5.30594	0.00389351	0.0072235	0.052213	0.019801	1	2.19722	15.4129	63.38	23.275	18.9628	-0.035377	0.066585	102.306	11.1245	0.097521	0	5.30049	F	广东省	1.5178
28	2015	F51	广东省	7.92044	5.48459	0.00414879	0.0076698	0.059565	0.017667	1	2.19722	15.3737	65.56	23.3049	18.9173	-0.080494	0.118716	101.549	11.1956	0.104446	0	5.29834	F	广东省	1.5178
28	2016	F51	广东省	8.10373	5.51341	0.00866549	0.0172942	0.060146	0.020843	1	2.07944	15.382	62.67	23.7826	19.0892	1.70403	0.147841	102.303	11.3004	0.105365	0	5.87351	F	广东省	1.5178
28	2017	F51	广东省	8.32471	5.69093	0.00495344	0.0096244	0.05177	0.017835	1	1.94591	15.582	67.44	23.8298	19.1892	-0.071509	0.164409	101.508	11.4043	0.08731	0	5.8954	F	广东省	1.5178
28	2018	F51	广东省	8.34077	5.80489	0.00834833	0.0156472	0.04661	0.018165	1	2.19722	15.6197	67.53	24.0882	19.2617	0.033505	0.26381	102.161	11.4853	0.072368	0	6.19732	F	广东省	1.5178
28	2019	F51	广东省	8.38825	5.8878	0.00647736	0.0128692	0.044278	0.016178	1	2.3979	15.725	69.95	24.2354	19.36	-0.035022	0.251269	103.381	11.5868	0.065745	0	6.35479	F	广东省	1.5178
28	2020	F51	广东省	8.38009	5.93893	0.00259159	0.0051475	0.043473	0.016902	1	2.3979	15.725	68.4	24.402	19.6938	0.067368	0.136512	102.6	11.6151	0.063014	0	6.54034	F	广东省	1.5178
28	2021	F51	广东省					0.035706	0.015297	1	2.30259	15.6873	65.48	24.4794	19.645	0.064579	0.110638			0.056418	0			广东省	1.5178
29	2000	K70	广东省					0.01889	0.152904		2.19722			22.1376	17.3098		0.042434	101.4	9.17598	0.043923	0	4.47779		广东省	1.5178
29	2001	K70	广东省					-0.155379	0.864481		2.19722			21.9683	16.903		0.048309	99.3	9.39593	-0.189441	0	4.24148		广东省	1.5178
29	2002	K70	广东省					0.004488	0.216488		2.19722			21.8222	16.2689	1.2265	0.034271	98.6	9.51062	0.057518	0	4.03401		广东省	1.5178
29	2003	K70	广东省			0.00247342	0.0046595	0.003677	0.128225		2.30259		74.08	21.7337	16.5799	2.75217	0.063778	100.629	9.67059	0.029748	0	3.89348		广东省	1.5178
29	2004	K70	广东省			0.00208709	0.0037685	-0.056858	0.189009		2.3979		74.24	21.6471	16.483	-0.908219	0.050409	102.97	9.84504	-0.069849	0	3.75578		广东省	1.5178
29	2005	K70	广东省			0.00172128	0.0034388	0.003692	0.077928		2.19722	13.3786	74.04	21.5476	17.1122	4.96666	0.102314	102.25	10.0238	0.030111	0	3.60425		广东省	1.5178
29	2006	K70	广东省			0.00293548	0.0057522	0.008152	-0.089853	1	2.19722	13.4176	67.26	21.5952	17.1831	1.66795	0.157999	101.786	10.1882	0.035251	0	3.61746		广东省	1.5178
29	2007	K70	广东省			0.00535257	0.0105828	0.016908	0.082733	1	2.19722	13.9108	65.84	21.5574	17.2799	0.362844	0.190145	103.676	10.3665	0.057522	0	3.53518		广东省	1.5178
29	2008	K70	广东省	6.96678		0.00918252	0.0182898	0.008455	0.10864	1	2.19722	13.8491	65.39	21.5411	17.0424	0.774223	0.131976	105.597	10.5132	0.030288	0	3.47706	K	广东省	1.5178
29	2009	K70	广东省	7.12108		0.00610774	0.0120611	0.006015	0.093599	1	2.19722	13.6316	64.81	21.9355	17.0142	0.818626	0.111522	97.6538	10.5836	0.028058	0	3.88372	K	广东省	1.5178
29	2010	K70	广东省	7.241	4.24104	0.00268088	0.0048868	0.025087	0.06855	1	2.19722	14.0222	64.57	21.9409	17.4877	0.66108	0.109869	103.121	10.7367	0.059337	0	3.84986	K	广东省	1.5178
29	2011	K70	广东省	7.17838	4.24104	0.00600209	0.0106521	0.031272	0.063453	1	2.19722	14.2792	64.52	21.8976	17.4098	-0.048593	0.100419	105.321	10.882	0.048636	0	3.76023	K	广东省	1.5178
29	2012	K70	广东省	7.21462	4.84466	0.00568984	0.0106521	0.02878	0.066122	1	2.19722	14.4054	65.16	22.035	17.4176	0.240686	0.124897	102.813	10.952	0.039642	0	3.87853	K	广东省	1.5178
29	2013	K70	广东省	7.36412	5.21917	0.00598916	0.0114406	0.054167	0.030165	1	2.19722	14.3773	64.63	22.1619	17.4307	9.63935	0.123196	102.5	11.0425	0.077802	0	3.98617	K	广东省	1.5178
29	2014	K70	广东省	7.30614	5.30594	0.00133663	0.0026471	0.068126	0.030475	1	2.19722	14.6104	68.03	22.1992	17.4549	3.28977	0.153167	102.306	11.1245	0.106058	0	3.98977	K	广东省	1.5178
29	2015	K70	广东省	7.41945	5.48459	0.0016545	0.0032319	0.072027	0.027219	1	2.19722	14.6459	66	22.1536	17.4726	0.20517	0.27985	101.549	11.1956	0.11465	0	3.89638	K	广东省	1.5178
29	2016	K70	广东省	7.72864	5.51341	0.00785328	0.0145799	0.082284	0.030593	1	2.19722	14.5969	65.71	22.0545	17.4778	-0.060339	0.334364	102.303	11.3004	0.106313	0	3.74104	K	广东省	1.5178
29	2017	K70	广东省	7.69221	5.69093	0.0122533	0.0245063	0.046355	0.036787	1	2.19722	14.7069	65.71	22.1069	17.2338	0.634542	0.302509	101.508	11.4043	0.059593	0	3.76193	K	广东省	1.5178
29	2018	K70	广东省	7.72192	5.80489	0.0123342	0.0245063	0.107155	0.034034	1	2.19722	14.8061	65.71	22.2635	17.6406	1.03496	0.246153	102.161	11.4853	0.149709	0	3.90538	K	广东省	1.5178
29	2019	K70	广东省	7.69628	5.8878	0.00727962	0.014222	0.110231	0.027015	1	2.19722	15.0989	65.71	22.3145	17.8028	-0.010612	0.306984	103.381	11.5868	0.144967	0	3.92547	K	广东省	1.5178
29	2020	K70	广东省	7.71909	5.93893	0.0164526	0.0328085	0.058734	0.057966	1	2.3979	14.9554	64.66	22.32	17.9176	-0.360561	0.540642	102.6	11.6151	0.071568	0	3.89201	K	广东省	1.5178
29	2021	K70	广东省					0.035196	0.074431	1	2.19722	14.9972	65.84	22.545	17.598	0.301623	0.099037			0.043996	0			广东省	1.5178
30	2000	C41	广东省					0.019865	0.062713	1	2.19722	12.8887		21.0867	16.4994		0.103911	101.4	9.17598	0.072179	0	3.29902		广东省	1.5178
30	2001	C41	广东省					-2.21982	1.1159	1	2.3979			19.9124	14.8211		0.045353	99.3	9.39593	-6.83094	0	2.05427		广东省	1.5178
30	2002	C41	广东省					-2.78715	30.9496		2.3979			19.13	12.3033	-1.63695	0.009142	98.6	9.51062		0	1.27733		广东省	1.5178
30	2003	C41	广东省					0.031577	0.364948		2.3979		74.09	19.7512	12.7443	0.356779	0.072467	100.629	9.67059		0	1.81807		广东省	1.5178
30	2004	C41	广东省					-0.157683	0.285591		2.3979		73.97	19.5141	13.4785	0.140039	0.05772	102.97	9.84504		0	1.55255		广东省	1.5178
30	2005	C41	广东省					-1.35947	0.369914		1.94591		74.47	17.4841	12.6735		0.002194	102.25	10.0238		0	-0.220969		广东省	1.5178
30	2006	C41	广东省			0.0242853	0.0482801	0.625625		1	1.79176	12.3283	75.13	17.2109	12.7799		0.002567	101.786	10.1882		0	-0.467177		广东省	1.5178
30	2007	C41	广东省			0.0138623	0.0268011	-0.81294	1.97214	1	1.94591	11.8056	74.31	17.1171	13.0983	-0.5	8.1e-05	103.676	10.3665		0	-0.57654		广东省	1.5178
30	2008	C41	广东省	5.92912		0.0192479	0.0363685	-4.74071	2.29352	0	1.94591	12.6698	67.71	16.7037	13.1821	0	0.001674	105.597	10.5132		0.693147	-0.913026	C4	广东省	1.5178
30	2009	C41	广东省	5.75078		0.170837	0.312401	0.193422	2.06698	0	1.94591	12.7219	67.68	17.5506	13.2343	0	0.000535	97.6538	10.5836		0	-0.329785	C4	广东省	1.5178
30	2010	C41	广东省	5.888	4.24104	0.15643	0.276033	-5.25941	11.2114	0	1.94591	12.9336	66.6	18.1185			0.002997	103.121	10.7367		1.09861	0.082704	C4	广东省	1.5178
30	2011	C41	广东省	6.06382	4.24104	0.150903	0.265553	22.0051	65.6063	0	1.94591	12.9762	53.66	18.0077	10.8977		0.022441	105.321	10.882	713.131	1.09861	-0.0477296	C4	广东省	1.5178
30	2012	C41	广东省	6.09502	4.84466	0.0109678	0.0217726	-0.149922		0	1.94591	12.5318	46.27	17.0185	12.8434		0.006801	102.813	10.952		0.693147	-0.848568	C4	广东省	1.5178
30	2013	C41	吉林省	6.20628	4.92986	0.0193409	0.0380882	0.083031	0.089279	1	2.07944	14.504	76.71	22.6848	17.0788	0.127177	0.043448	102.9	9.47627	0.102016	1.94591	4.60913	C4	吉林省	0.203309
30	2014	C36	吉林省	6.59355	5.1097	0.0137699	0.0248901	0.092477	0.099411	1	2.07944	14.3096	73.63	22.7072	17.1869	0.010848	0.077527	101.991	9.53265	0.113033	1.09861	4.59629	C3	吉林省	0.203309
30	2015	C36	吉林省	6.60091	5.3385	0.00162323	0.0031558	0.064925	0.114784	1	2.19722	14.5856	72.22	22.8133	17.3916	0.391913	0.114121	101.652	9.55131	0.078521	0.693147	4.68583	C3	吉林省	0.203309
30	2016	C36	吉林省	6.66499	5.38024	0.00135679	0.0026705	0.074575	0.097512	1	2.19722	14.5669	70.36	22.9286	18.1172	0.235995	0.130357	101.631	9.60081	0.090438	0.693147	4.78757	C3	吉林省	0.203309
30	2017	C36	吉林省	6.67784	5.54034	0.00160409	0.0032035	0.079011	0.087905	1	2.19722	14.5479	70.84	23.0616	18.3286	0.254516	0.143322	101.566	9.6121	0.097704	0	4.91266	C3	吉林省	0.203309
30	2018	C36	吉林省	6.69148	5.62067	0.00303223	0.005825	0.074787	0.068722	1	2.19722	14.5856	72.52	23.1813	18.574	0.157877	0.136092	102.109	9.62077	0.091815	1.38629	5.02244	C3	吉林省	0.203309
30	2019	C36	吉林省	6.68446	5.67939	0.00759461	0.015061	0.068359	0.050268	1	2.19722	14.5856	72.91	23.2821	18.2855	0.41254	0.106321	102.99	9.36963	0.088632	1.09861	5.10949	C3	吉林省	0.203309
30	2020	C36	吉林省	6.70366	5.73094	0.00553194	0.0098934	0.06282	0.056914	1	2.19722	15.3772	75.98	23.3948	18.834	0.052302	0.106171	102.3	9.41827	0.08241	2.19722	5.21259	C3	吉林省	0.203309
30	2021	C36	吉林省					0.052376	0.054686	1	2.19722	15.3509	70.98	23.422	18.5572	0.29908	0.182639			0.068497	1.60944			吉林省	0.203309
31	2000	K70	广东省					0.020223	0.272913		2.19722			21.0645	17.0398		0.112314	101.4	9.17598	0.038874	0	3.27515		广东省	1.5178
31	2001	K70	广东省					0.047737	0.257337		2.19722			21.2157	16.6981		0.079077	99.3	9.39593	0.065345	0	3.39854		广东省	1.5178
31	2002	K70	广东省					0.05432	0.247961		2.19722			21.1805	16.634	1.53517	0.051434	98.6	9.51062	0.075202	0	3.32035		广东省	1.5178
31	2003	K70	广东省			0.00482753	0.0089915	0.058724	0.196963		2.19722		65.35	21.2574	16.9131	0.26125	0.051837	100.629	9.67059	0.075395	0	3.36399		广东省	1.5178
31	2004	K70	广东省			0.00619844	0.0118867	0.059808	0.213755		2.19722		66.22	21.359	16.3659	0.206412	0.055325	102.97	9.84504	0.076585	0	3.43526		广东省	1.5178
31	2005	K70	广东省			0.00768708	0.0145238	0.063449	0.218008		2.07944	14.1193	68.49	21.3687	16.5721	0.035109	0.040617	102.25	10.0238	0.079947	0	3.40599		广东省	1.5178
31	2006	K70	广东省			0.00961692	0.0190822	0.07444	0.263617	1	2.19722	14.2505	60.88	21.6228	16.8718	0.014202	0.087924	101.786	10.1882	0.093776	0	3.64848		广东省	1.5178
31	2007	K70	广东省			0.0041456	0.0074536	0.078061	0.176614	1	2.19722	14.9787	57.46	22.5165	17.4784	5.80319	0.266118	103.676	10.3665	0.092148	0	4.64606		广东省	1.5178
31	2008	K70	广东省	6.96678		0.00768117	0.0153348	0.015273	0.15283	1	2.19722	14.9547	58.63	22.9258	17.3019	5.38818	0.142954	105.597	10.5132	0.022978	0	5.10411	K	广东省	1.5178
31	2009	K70	广东省	7.12108		0.00751444	0.0149871	0.02829	0.087295	1	2.19722	14.942	53.97	23.3101	17.8324	7.0552	0.100412	97.6538	10.5836	0.03654	0	5.54493	K	广东省	1.5178
31	2010	K70	广东省	7.241	4.24104	0.00362256	0.0065241	0.027491	0.111834	1	2.19722	15.2124	57.08	23.7276	18.2118	13.8419	0.123949	103.121	10.7367	0.04388	0	6.04177	K	广东省	1.5178
31	2011	K70	广东省	7.17838	4.24104	0.00278677	0.0050713	0.022469	0.052251		2.19722	15.2567	59.16	24.2077	18.2126	4.46015	0.11738	105.321	10.882	0.055731	0	6.63741	K	广东省	1.5178
31	2012	K70	广东省	7.21462	4.84466	0.00229459	0.0045381	0.019532	0.038169	1	2.19722	15.0565	55.28	24.274	18.316	2.56227	0.167725	102.813	10.952	0.05192	0	6.68681	K	广东省	1.5178
31	2013	K70	广东省	7.36412	5.21917	0.00085298	0.0016775	0.022639	0.030179	1	2.07944	15.0925	54.69	24.4271	18.3226	2.82892	0.14413	102.5	11.0425	0.053382	0	6.85461	K	广东省	1.5178
31	2014	K70	广东省	7.30614	5.30594	0.00460353	0.0082432	0.019494	0.03735	1	2.19722	15.1781	55.29	24.5587	18.5714	3.30501	0.156125	102.306	11.1245	0.04056	0	6.99475	K	广东省	1.5178
31	2015	K70	广东省	7.41945	5.48459	0.00545087	0.0103001	0.018098	0.026656	1	2.19722	15.3081	51.29	24.7364	18.6734	0.737092	0.167253	101.549	11.1956	0.039323	0	7.20056	K	广东省	1.5178
31	2016	K70	广东省	7.72864	5.51341	0.00515443	0.0103001	0.021761	0.024094	1	1.94591	15.3131	51.46	24.8387	18.9038	0.827077	0.220297	102.303	11.3004	0.049861	0	7.30316	K	广东省	1.5178
31	2017	K70	广东省	7.69221	5.69093	0.00632998	0.0125425	0.022902	0.03293	1	2.19722	15.6151	53	25.0507	19.2847	0.41721	0.13345	101.508	11.4043	0.067577	0	7.56178	K	广东省	1.5178
31	2018	K70	广东省	7.72192	5.80489	0.00433295	0.0077613	0.021984	0.043441	1	2.19722	15.553	54.94	25.236	19.3874	1.17193	0.130806	102.161	11.4853	0.057909	0	7.78588	K	广东省	1.5178
31	2019	K70	广东省	7.69628	5.8878	0.00446068	0.008149	0.020228	0.047142	1	2.07944	15.8938	81.63	25.9337	20.1977	1.82011	0.147586	103.381	11.5868	0.046589	0	8.76688	K	广东省	1.5178
31	2020	K70	广东省	7.71909	5.93893	0.00305313	0.0056915	0.005617	0.037461	1	2.3979	15.3537	80.74	26.0209	20.0952	2.67461	0.156775	102.6	11.6151	0.017159	0	8.85741	K	广东省	1.5178
31	2021	K70	广东省					0.003608	0.0371	1	2.3979	15.9278	79.85	26.0833	20.0343	1.59958	0.115833			0.016983	0			广东省	1.5178
32	2000	C39	广东省			0.0058369	0.010731	0.043917	0.041521	1	1.94591			20.5552	15.5513		0.127961	101.4	9.17598	0.081219	0	2.73901		广东省	1.5178
32	2001	C39	广东省			0.00786698	0.0142657	0.045936	0.035249	1	1.94591			20.6111	15.7221		0.184959	99.3	9.39593	0.093509	0	2.75677		广东省	1.5178
32	2002	C39	广东省			0.00721784	0.0142657	0.040842	0.054824	1	2.19722			20.7962	15.8494	-0.33949	0.260305	98.6	9.51062	0.077738	0	2.90988		广东省	1.5178
32	2003	C39	广东省			0.00711859	0.0140441	0.044385	0.083554	1	2.19722		64.44	20.8188	15.9638	0.330371	0.262518	100.629	9.67059	0.064716	0	2.89372		广东省	1.5178
32	2004	C39	广东省			0.00797642	0.0156191	0.020112	0.076355	1	2.19722		64.33	20.9385	16.1138	-0.185127	0.266078	102.97	9.84504	0.031418	0	2.98038		广东省	1.5178
32	2005	C39	广东省			0.0218582	0.0420357	0.032811	0.067756	1	2.19722	14.0442	64.21	20.9997	16.3417	0.17546	0.175079	102.25	10.0238	0.055493	0	3.00566		广东省	1.5178
32	2006	C39	广东省			0.0205264	0.0385946	0.04089	0.06185	1	2.19722	14.081	53.01	21.0422	16.5608	0.201023	0.134245	101.786	10.1882	0.062428	0.693147	3.01115		广东省	1.5178
32	2007	C39	广东省			0.0199636	0.0385946	0.050762	0.051573	1	2.19722	14.2693	49.09	21.3302	16.3197	0.741147	0.236343	103.676	10.3665	0.110799	0	3.28363		广东省	1.5178
32	2008	C39	广东省	6.08495		0.0159778	0.0281563	0.060201	0.062013	1	2.19722	14.6149	48.61	21.0309	16.6268	-0.234891	0.111188	105.597	10.5132	0.141866	0.693147	2.91911	C3	广东省	1.5178
32	2009	C39	广东省	6.04053		0.012553	0.0222208	0.033613	0.075964	1	2.07944	14.4936	52.98	21.0867	16.471	1.13096	0.234958	97.6538	10.5836	0.060697	1.38629	2.93901	C3	广东省	1.5178
32	2010	C39	广东省	6.12444	4.24104	0.0106455	0.0212304	0.032341	0.066321	1	2.19722	14.2499	49.95	21.1217	16.4093	-0.097436	0.182977	103.121	10.7367	0.057969	0	2.9367	C3	广东省	1.5178
32	2011	C39	广东省	6.11404	4.24104	0.00816368	0.0155854	0.028511	0.072679	1	2.19722	13.9423	50.54	21.177	16.016	-0.165253	0.172337	105.321	10.882	0.051251	1.09861	2.95659	C3	广东省	1.5178
32	2012	C39	广东省	6.04743	4.84466	0.0141461	0.0282417	0.105781	0.088344	1	2.19722	14.4987	50.55	21.2492	16.8332	0.552598	0.206264	102.813	10.952	0.175355	0	2.99505	C3	广东省	1.5178
32	2013	C39	广东省	6.14705	5.21917	0.0186547	0.0352349	0.009998	0.07329	1	2.19722	14.3524	52.67	21.1297	16.8836	0.344669	0.160479	102.5	11.0425	0.017058	0	2.82534	C3	广东省	1.5178
32	2014	C39	广东省	6.22881	5.30594	0.0228401	0.0427947	0.034649	0.055083		2.30259	14.6937	52.38	21.741	17.1708	5.39119	0.131462	102.306	11.1245	0.055163	0	3.46174	C3	广东省	1.5178
32	2015	F51	广东省	7.92044	5.48459	0.00408518	0.0075598	0.023268	0.085097		2.30259	13.9064	66.65	21.4774	17.3517	-0.472202	0.245518	101.549	11.1956	0.022611	0	3.12612	F	广东省	1.5178
32	2016	F51	广东省	8.10373	5.51341	0.00428428	0.0081032	0.0234	0.082543	1	2.19722	14.5231	66.08	21.3939	17.39	-0.049747	0.198922	102.303	11.3004	0.020876	0.693147	2.99371	F	广东省	1.5178
32	2017	F51	广东省	8.32471	5.69093	0.00436807	0.008251	0.00678	0.08272	1	2.19722	14.5109	67.26	21.3794	17.2479	0.480849	0.171461	101.508	11.4043	-0.002983	1.09861	2.93777	F	广东省	1.5178
32	2018	F51	广东省	8.34077	5.80489	0.00711983	0.0141762	0.051905	0.079586	1	2.19722	14.6939	67.88	21.4903	17.6408	0.227261	0.187947	102.161	11.4853	0.058238	0	3.02047	F	广东省	1.5178
32	2019	F51	广东省	8.38825	5.8878	0.00297283	0.0059252	0.067363	0.071604	1	2.19722	14.7424	68.79	21.5744	17.4192	0.38529	0.150399	103.381	11.5868	0.075966	0	3.0742	F	广东省	1.5178
32	2020	F51	广东省	8.38009	5.93893	0.00436188	0.0086562	0.073083	0.060675	1	2.19722	14.8141	65.99	21.6733	17.3521	0.579229	0.118608	102.6	11.6151	0.090238	0	3.14524	F	广东省	1.5178
32	2021	E49	广东省					0.025106	0.029393	1	2.19722	16.2676	68.33	24.5104	20.5046	0.38872	0.1521			0.064667	0			广东省	1.5178
33	2000	H61	广东省					-0.018691	0.394757		1.79176	12.7939		20.3103	14.3373		0.013649	101.4	9.17598	0.007681	0	2.48918		广东省	1.5178
33	2001	H61	广东省					0.008066	0.292308		1.94591			20.2941	14.4496		0.014639	99.3	9.39593	0.030605	0	2.43284		广东省	1.5178
33	2002	H61	广东省					0.010628	0.277522		2.19722			20.2403	14.2342	-0.106395	0.013545	98.6	9.51062	0.026005	0	2.33868		广东省	1.5178
33	2003	H61	广东省			0.0171331	0.031512	0.002395	0.393519				77.13	20.2364	14.1207	-0.00134	0.023472	100.629	9.67059	0.012604	0	2.29477		广东省	1.5178
33	2004	H61	广东省			0.00264904	0.0049562	0.000989	0.361079	0	2.19722		77.18	20.2373	14.2313	0.038714	0.00945	102.97	9.84504	0.014428	0	2.25565		广东省	1.5178
33	2005	H61	广东省			0.00531605	0.0106242	0.004936	0.572532	0	2.19722	13.3713	77.057	20.2133	14.945	0.038836	0.00538	102.25	10.0238	0.012456	0	2.19162		广东省	1.5178
33	2006	H61	广东省			0.00670661	0.0133621	-0.273919	1.43942	0	2.19722	13.9151	67.15	20.044	14.3045	0.07746	0.013364	101.786	10.1882	-0.288822	0	1.98338		广东省	1.5178
33	2007	H61	广东省			0.00876879	0.016518	0.003762	0.39345	0	2.19722	14.0694	53.71	20.0356	14.1047	0.025002	0.015537	103.676	10.3665	0.026763	0	1.93504		广东省	1.5178
33	2008	H61	广东省	5.40099		0.00607438	0.0117379	0.007587	0.466034	0	2.19722	13.6499	47.21	19.9572	13.7626	0.072427	0.011337	105.597	10.5132	0.031189	0	1.81802	H	广东省	1.5178
33	2009	H61	广东省	5.38509		0.00518681	0.0093379	-0.048336	0.43223	0	2.07944	13.8678	34.95	20.0249	14.2517	0.147217	0.082742	97.6538	10.5836	-0.031541	0	1.84448	H	广东省	1.5178
33	2010	H61	广东省	5.40099	4.24104	0.00124586	0.0024341	0.007911	0.393927	0	2.19722	14.6094	35.64	20.0829	13.7628	0.264099	0.172466	103.121	10.7367	0.029163	0	1.86176	H	广东省	1.5178
33	2011	H61	广东省	5.53618	4.24104	0.00401084	0.0076324	0.005458	0.312069	0	2.19722	14.6094	33.07	20.0615	13.7376	-0.414742	0.150964	105.321	10.882	0.032809	0	1.80061	H	广东省	1.5178
33	2012	H61	广东省	5.17469	4.84466	0.00364989	0.0066345	-0.054234	0.413985	0	2.19722	14.6094	33.56	19.9676	14.4608	0.028682	0.03077	102.813	10.952	-0.032867	0	1.66821	H	广东省	1.5178
33	2013	H61	广东省	5.19893	5.21917	0.00318415	0.0058237	0.006171	0.359201	0	2.19722	14.9214	32.59	20.1522	14.57	0.078716	0.129916	102.5	11.0425	0.039664	0	1.81064	H	广东省	1.5178
33	2014	H61	广东省	5.14792	5.30594	0.00551072	0.0110135	-0.96238	0.490259	0	2.07944	14.8281	36.23	19.9621	14.6989	-0.901579	0.024471	102.306	11.1245	-1.02988	0	1.58277	H	广东省	1.5178
33	2015	H61	广东省	5.5334	5.48459	0.0101443	0.019754	0.164268	0.242358	0	2.19722	14.3759	36.23	19.8661	14.8388	2.92028	0.285951	101.549	11.1956	0.266535	0	1.44919	H	广东省	1.5178
33	2016	H61	广东省	5.6208	5.51341			0.017499	0.263541	0	2.19722	14.893	35.26	19.5813	14.3396	0.452534	0.128009	102.303	11.3004	0.020372	0	1.13596	H	广东省	1.5178
33	2017																				0
34	2000	S90	广东省					0.198782	0.045526		2.07944	12.6603		21.0373	15.3138		0.248423	101.4	9.17598	0.258511	0	3.24596		广东省	1.5178
34	2001	S90	广东省					0.031976	0.05628		2.07944			21.0977	15.3168		0.083679	99.3	9.39593	0.067149	0	3.27082		广东省	1.5178
34	2002	S90	广东省					-0.065064	0.109947		2.30259			21.1405	15.7875	0.335225	0.122428	98.6	9.51062	-0.042785	0	3.27705		广东省	1.5178
34	2003	S90	广东省			0.00721537	0.0137224	0.004801	0.059724		2.30259		72.47	21.0723	15.7476	-0.302287	0.027321	100.629	9.67059	0.041504	0	3.16354		广东省	1.5178
34	2004	S90	广东省			0.00542296	0.0107286	-0.5116	0.538368		2.30259		72.33	20.7466	15.9008	-0.432331	0.014491	102.97	9.84504	-0.70373	0	2.77789		广东省	1.5178
34	2005	S90	广东省			0.00207551	0.0039867	-0.210891	0.217255		2.3979	12.9139	72.63	20.4604	15.9265	-0.164191	0.012466	102.25	10.0238	-0.401233	0	2.44174		广东省	1.5178
34	2006	S90	广东省			0.00598713	0.0115378	0.00265	0.211044	0	2.07944	13.2771	72.68	20.1176	15.2723	-0.181594	0.035766	101.786	10.1882	0.837427	0	2.05624		广东省	1.5178
34	2007	S90	广东省			0.011435	0.0226437	-0.789375	0.077354	0	2.07944	13.4802	72.19	19.6094	15.7101	-0.074179	0.075815	103.676	10.3665		0	1.52261		广东省	1.5178
34	2008	S90	广东省	6.45335		0.00925049	0.0174231	-1.52649	0.119546	0	1.94591	13.6332	61.5	19.0327	15.5946	0.183175	0.153074	105.597	10.5132		0	0.949347	S	广东省	1.5178
34	2009	S90	广东省	6.5845		0.00872303	0.0164934	0.816543	0.097688	0	1.94591	14.3224	51.98	18.8314	15.8798	-0.358766	0.167589	97.6538	10.5836		0	0.730001	S	广东省	1.5178
34	2010	S90	广东省	6.60387	4.24104	0.0188026	0.0370896	2.63724	0.092165	0	1.94591	14.3343	47.74	19.0567	15.8398	0.084092	0.341824	103.121	10.7367	5.99091	0	0.890965	S	广东省	1.5178
34	2011	S90	广东省	6.52893	4.24104	0.0222945	0.0399785	0.079965	0.079281	0	1.94591	14.3343	46.43	19.1512	15.5326	0.054936	0.246108	105.321	10.882	0.157323	0	0.936624	S	广东省	1.5178
34	2012	S90	广东省	5.94057	4.84466	0.00246563	0.0049055	0.020743	0.067137	0	1.94591	14.3343	43.65	19.0811	15.0643	-0.002601	0.158248	102.813	10.952	0.040409	0	0.83299	S	广东省	1.5178
34	2013	S90	广东省	6.12227	5.21917	0.0328333	0.0591628	0.044332	0.060568	0	1.94591	14.5875	44.19	19.751	15.321	0.090407	0.155077	102.5	11.0425	0.14797	0	1.41786	S	广东省	1.5178
34	2014	S90	广东省	6.10898	5.30594	0.0297471	0.0542573	0.13315	0.072618	0	1.94591	14.8487	42.55	19.9504	15.485	-0.016309	0.063256	102.306	11.1245	0.362073	0	1.57131	S	广东省	1.5178
34	2015	S90	广东省	6.07579	5.48459	0.0308565	0.0574374	0.047685	0.099505	0	1.94591	14.9692	41.15	19.9203	15.8077	0.033957	0.255233	101.549	11.1956	0.11181	0	1.50195	S	广东省	1.5178
34	2016	F51	广东省	8.10373	5.51341	0.0103631	0.0206821	0.023641	0.007219	1	1.94591	15.5077	64.81	23.5587	19.6816	0.379518	0.062975	102.303	11.3004	0.071729	0	5.58272	F	广东省	1.5178
34	2017	F51	广东省	8.32471	5.69093	0.00577539	0.0115104	0.029794	0.005909	0	1.79176	15.2112	63.41	23.9126	19.6598	0.56158	0.060591	101.508	11.4043	0.063322	0	6.0044	F	广东省	1.5178
34	2018	F51	广东省	8.34077	5.80489	0.0122819	0.0237882	0.019858	0.003169	0	2.07944	16.2203	63.87	23.9808	19.6751	0.40358	0.03766	102.161	11.4853	0.068012	0	6.05454	F	广东省	1.5178
34	2019	F51	广东省	8.38825	5.8878	0.00866873	0.0171972	0.023849	0.003047	0	2.07944	16.3455	56.19	24.105	19.8739	0.154457	0.104527	103.381	11.5868	0.05757	0	6.17977	F	广东省	1.5178
34	2020	F51	广东省	8.38009	5.93893	0.00345827	0.0066925	0.020336	0.002591	0	1.94591	16.2604	48.59	24.1472	19.988	0.230057	0.108768	102.6	11.6151	0.03859	0	6.19625	F	广东省	1.5178
34	2021	F51	广东省					0.006412	0.002303	0	1.79176	16.3696	48.31	24.3856	20.1112	0.240985	0.10039			0.020852	0			广东省	1.5178
35	2000	C39	广东省					0.053051	0.030935		2.3979	13.2639		20.5543	15.0634		0.305671	101.4	9.17598	0.101074	0	2.7781		广东省	1.5178
35	2001	C39	广东省					0.037436	0.036244	1	2.3979			21.0185	15.1308		0.143542	99.3	9.39593	0.083443	0	3.22581		广东省	1.5178
35	2002	C39	广东省					0.040992	0.022547	1	2.48491			21.1489	15.1559	-0.032755	0.130393	98.6	9.51062	0.117755	0	3.32608		广东省	1.5178
35	2003	C39	广东省					0.022446	0.026437	1	2.48491		64.46	21.3157	15.3123	0.266389	0.04646	100.629	9.67059	0.093175	0	3.46774		广东省	1.5178
35	2004	C39	广东省					-3.19876	0.656749	1	2.3979		64.31	19.9847	15.5288	-0.577777	0.007628	102.97	9.84504		0	2.04502		广东省	1.5178
35	2005	C39	广东省					-0.310903	-0.17947	1	2.48491	13.2935	66.16	19.9057	15.7319	-0.843562	0.005557	102.25	10.0238		0	1.92765		广东省	1.5178
35	2006	C39	广东省			0.049968	0.0914037	0.045697	1.39487	1	2.48491	13.3271	64.92	19.9666	15.434	14.9538	0.0018	101.786	10.1882		0	1.94717		广东省	1.5178
35	2007	C39	广东省			0.0648908	0.128374	0.24827	1.8051	1	2.3979	13.3798	51.6	19.9793	14.0701	-1.63076	0.001394	103.676	10.3665		0	1.91966		广东省	1.5178
35	2008	C39	广东省	6.08495		0.0641923	0.128374	-0.018574	1.68943	1	1.94591	13.3469	49.4	20.1002	14.2554	-0.984462	0.001199	105.597	10.5132		0	1.9989	C3	广东省	1.5178
35	2009	C39	广东省	6.04053		0.0436061	0.0825758	-0.032678	1.67747	1	1.94591	13.3054	49.22	20.1245	14.2334	-0.060253	0.001072	97.6538	10.5836		0	1.98303	C3	广东省	1.5178
35	2010	C39	广东省	6.12444	4.24104	0.0103275	0.0186677	0.078596	1.58172	1	1.94591	12.7249	51.03	20.2044	14.5607	-0.008623	0.00095	103.121	10.7367		0	2.02275	C3	广东省	1.5178
35	2011	C39	广东省	6.11404	4.24104	0.0199154	0.0398053	-0.034279	5.25271	0	1.94591	13.0815	48.82	20.2715	16.0163	0.070212	0.000426	105.321	10.882		0	2.05004	C3	广东省	1.5178
35	2012	C39	广东省	6.04743	4.84466	0.0263235	0.0523263	-2.06576	0.280317	0	1.94591	12.8739	59.07	19.5453	14.3129	-0.958666	0.002667	102.813	10.952		0	1.30192	C3	广东省	1.5178
35	2013	C39	广东省	6.14705	5.21917	0.0280576	0.055994	108.366	0.227767	0	1.94591	12.6555	31.37	16.1613	12.4151		0.984289	102.5	11.0425	90.6938	0	-1.43978	C3	广东省	1.5178
35	2014	N77	江苏省	6.50757		0.0320614	0.055994	0.053484	0.090576	1	1.94591	12.9945	65.64	21.9088	15.4858	1.34609	0.09067	102.209	11.0835	0.073818	0	3.69297	N	江苏省	0.47413
35	2015	N77	江苏省	6.44571		0.0116513	0.0206323	0.051874	0.100661	1	1.94591	13.6647	62.37	22.2046	16.2277	0.930485	0.04549	101.661	11.1579	0.079261	1.09861	3.99617	N	江苏省	0.47413
35	2016	N77	江苏省	6.52222		0.0153911	0.0303347	0.035296	0.113197	1	1.94591	13.6647	58.73	22.5148	16.448	0.949834	0.032373	102.266	11.2566	0.064834	0	4.32396	N	江苏省	0.47413
35	2017	N77	江苏省	6.61112		0.00681736	0.0127049	0.027661	0.108428	1	1.94591	13.6647	55.11	22.8189	17.2317	0.370424	0.146561	101.742	11.3606	0.057815	0	4.65261	N	江苏省	0.47413
35	2018	N77	江苏省	6.72167		0.0171055	0.0338611	0.025236	0.100795	1	1.94591	13.6647	55.34	22.899	17.7473	-0.048793	0.034885	102.31	11.436	0.049918	0	4.71113	N	江苏省	0.47413
35	2019	N77	江苏省	6.90252		0.0166447	0.0328368	0.016271	0.053925	1	1.94591	13.6647	51.37	24.5797	20.711	0.098719	0.058468	103.125	11.5092	0.032853	0	6.86373	N	江苏省	0.47413
35	2020	N77	江苏省	6.84286		0.00704681	0.0126701	0.016446	0.044087	1	1.94591	13.6647	49.73	24.6428	20.8134	0.02005	0.045831	102.5	11.5397	0.039606	0	6.91079	N	江苏省	0.47413
35	2021	N77	江苏省					0.035431	0.062725	1	1.94591	13.6647	49.56	23.9219	18.9244	-0.439879	0.128408			0.068725	0			江苏省	0.47413
36	2000	C17	广东省			0.00473611	0.008204	0.060799	0.063358		2.19722			21.69	17.8104		0.127428	101.4	9.17598	0.099136	0	4.00406		广东省	1.5178
36	2001	C17	广东省			0.00411677	0.008204	0.057791	0.11384		2.19722			22.1195	18.318		0.135836	99.3	9.39593	0.098352	0	4.45664		广东省	1.5178
36	2002	C17	广东省			0.00814756	0.0155323	0.067768	0.050253		2.19722			22.1133	18.3634	0.651324	0.209311	98.6	9.51062	0.106967	0	4.40946		广东省	1.5178
36	2003	C17	广东省			0.0123934	0.0244948	0.017121	0.091439		2.19722		45.68	22.2398	18.2433	0.73849	0.188684	100.629	9.67059	0.03149	0	4.51748		广东省	1.5178
36	2004	C17	广东省			0.00489431	0.0089624	0.017797	0.136759	1	2.19722		46.19	21.6971	15.2252	0.991501	0.097926	102.97	9.84504	0.021547	0	3.85214		广东省	1.5178
36	2005	C17	广东省			0.011657	0.0229441	0.006277	0.058474	1	2.19722	12.6761	44.76	22.8999	14.3972	0.173037	0.069233	102.25	10.0238	0.014017	0	5.23217		广东省	1.5178
36	2006	C17	广东省			0.0190816	0.0378823	0.02313	0.022472	1	2.19722	12.8739	33.33	23.2076	13.9969	0.368515	0.072421	101.786	10.1882	0.043014	0	5.5755		广东省	1.5178
36	2007	C17	广东省			0.0390547	0.0738652	-0.071526	0.01716	1	2.19722	12.948	35.59	23.3202	14.4984	0.050201	0.041741	103.676	10.3665	-0.072302	0	5.6778		广东省	1.5178
36	2008	C17	广东省	5.71407		0.0382033	0.0738652	-0.134185	0.276918	1	2.19722	13.2708	34.71	21.8447	14.2921	-0.292877	0.292076	105.597	10.5132	-0.164684	0	3.85962	C1	广东省	1.5178
36	2009	C17	广东省	5.84387		0.0284336	0.0538564	0.139975	0.024548	1	2.19722	13.2708	34.71	21.8605	13.7948	-0.455427	0.430214	97.6538	10.5836	0.185686	0	3.83767	C1	广东省	1.5178
36	2010	K70	广东省	7.241	4.24104	0.0260931	0.0473029	0.072766	0.046781	1	2.19722	13.3692	34.65	22.1524	14.1182	9.90014	0.40547	103.121	10.7367	0.113026	0	4.13504	K	广东省	1.5178
36	2011	K70	广东省	7.17838	4.24104	0.0077197	0.0150551	0.025419	0.110172	1	2.19722	13.7999	33.54	22.0745	13.8151	-0.302184	0.279178	105.321	10.882	0.037421	0	4.00431	K	广东省	1.5178
36	2012	K70	广东省	7.21462	4.84466	0.00817936	0.0150551	0.020232	0.167308	1	2.19722	13.7099	33.19	22.1742	14.0378	0.098933	0.289091	102.813	10.952	0.027113	0	4.08055	K	广东省	1.5178
36	2013	K70	广东省	7.36412	5.21917	0.00139769	0.0026969	0.027381	0.325616	1	2.3979	14.0061	33.13	22.1574	14.4115	0.048196	0.295369	102.5	11.0425	0.039414	0	4.02083	K	广东省	1.5178
36	2014	K70	广东省	7.30614	5.30594	0.00914573	0.0170162	0.006596	0.357913	1	2.48491	14.0466	33.37	22.2425	14.6358	0.161339	0.048411	102.306	11.1245	0.012597	0	4.08067	K	广东省	1.5178
36	2015	K70	广东省	7.41945	5.48459	0.0449975	0.0850401	0.01465	0.20782	1	2.48491	14.0545	35.92	22.5895	14.7621	3.59368	0.184043	101.549	11.1956	0.021358	0	4.45378	K	广东省	1.5178
36	2016	K70	广东省	7.72864	5.51341	0.0396697	0.0693758	0.139128	0.046924	1	2.3979	13.9288	36.59	22.998	15.6109	42.8422	0.291706	102.303	11.3004	0.251278	0	4.91354	K	广东省	1.5178
36	2017	K70	广东省	7.69221	5.69093	0.0360807	0.0693758	0.157407	0.020485	1	2.3979	14.152	38.26	22.8887	15.8067	4.19213	0.152386	101.508	11.4043	0.235582	0	4.73845	K	广东省	1.5178
36	2018	K70	广东省	7.72192	5.80489	0.0175882	0.0351763	0.09466	0.0267	1	2.3979	14.3343	41.68	23.1114	16.1093	-0.521187	0.422067	102.161	11.4853	0.145408	0	4.97477	K	广东省	1.5178
36	2019	K70	广东省	7.69628	5.8878	0.0159381	0.03181	0.073384	0.025369	1	1.94591	14.4626	40.91	23.2199	16.0994	0.53276	0.446921	103.381	11.5868	0.117564	0	5.07102	K	广东省	1.5178
36	2020	K70	广东省	7.71909	5.93893	0.0208618	0.0392875	0.071274	0.025711	1	1.94591	14.5452	38.19	23.1069	16.1701	-0.572738	0.374418	102.6	11.6151	0.096876	0	4.88918	K	广东省	1.5178
36	2021	K70	广东省					0.05503	0.039665	1	1.94591	14.7015		22.9836	15.9812	5.53067	0.220195			0.066165	0			广东省	1.5178
37	2000	D44	广东省					0.10831	0.029756		2.30259	13.2835		21.017	14.1884		0.140931	101.4	9.17598	0.123875	0	3.26417		广东省	1.5178
37	2001	D44	广东省					0.146821	0.018506		2.30259			21.1659	14.5249		0.197703	99.3	9.39593	0.187777	0	3.38449		广东省	1.5178
37	2002	D44	广东省					0.226414	0.027997		2.48491			21.4309	14.0295	0.404197	0.281375	98.6	9.51062	0.308891	0	3.6346		广东省	1.5178
37	2003	D44	广东省			0.00428139	0.0081575	0.183171	0.018866	1	2.56495		70.73	21.6679	14.5947	0.026198	0.19214	100.629	9.67059	0.203349	0	3.85921		广东省	1.5178
37	2004	D44	广东省			0.0112099	0.020264	0.119268	0.029362		2.56495		72.69	22.0586	15.4958	0.153359	0.153009	102.97	9.84504	0.133881	0	4.26588		广东省	1.5178
37	2005	D44	广东省			0.0143515	0.0282694	0.001763	0.020854		2.63906	14.4242	76.33	22.1656	16.0726	-0.006996	0.072693	102.25	10.0238	0.017425	0	4.35043		广东省	1.5178
37	2006	D44	广东省			0.00975868	0.0195172	0.012146	0.023486	1	2.70805	14.2628	77.46	22.2861	16.849	-0.040534	0.130483	101.786	10.1882	0.037908	0	4.45202		广东省	1.5178
37	2007	D44	广东省			0.0097623	0.0195172	0.017567	0.028565	1	2.70805	14.5603	72.43	22.4376	18.041	-0.244719	0.051521	103.676	10.3665	0.045943	0	4.59165		广东省	1.5178
37	2008	D44	广东省	6.49811		0.0146847	0.0287741	0.002975	0.031481	1	2.70805	14.3444	72.44	22.3299	17.2788	-0.616677	0.07468	105.597	10.5132	0.035388	0	4.4237	D	广东省	1.5178
37	2009	D44	广东省	6.55502		0.00974331	0.019482	0.02436	0.053397	1	2.56495	14.2794	63.21	22.3179	17.6269	-0.376316	0.072334	97.6538	10.5836	0.049967	0	4.36954	D	广东省	1.5178
37	2010	D44	广东省	6.73489	4.24104	0.00587004	0.0108092	-0.023382	0.059889	1	2.3979	14.4373	59.6	22.387	17.6317	-0.163808	0.112027	103.121	10.7367	0.00092	0	4.41142	D	广东省	1.5178
37	2011	D44	广东省	6.7942	4.24104	0.00392896	0.0074089	0.001656	0.040375	1	2.70805	14.4375	58.56	22.4194	17.3026	0.035271	0.115413	105.321	10.882	0.040414	0	4.40995	D	广东省	1.5178
37	2012	D44	广东省	6.79999	4.84466	0.00711408	0.014224	-0.04245	0.083598	1	2.63906	14.4013	57.92	22.4346	17.3831	-0.279248	0.095167	102.813	10.952	0.002501	0	4.38802	D	广东省	1.5178
37	2013	D44	广东省	6.8677	5.21917	0.00666104	0.0133209	0.013488	0.092821	1	2.70805	14.4671	57.71	22.4171	17.5851	-0.556265	0.098902	102.5	11.0425	0.062858	0	4.32723	D	广东省	1.5178
37	2014	D44	广东省	6.85631	5.30594	0.00720743	0.0143928	-0.083386	0.07639	1	2.70805	14.4483	51.54	22.3439	17.6683	-0.443745	0.11243	102.306	11.1245	-0.039523	0	4.20032	D	广东省	1.5178
37	2015	D44	广东省	6.82124	5.48459	0.00810131	0.0143928	-0.181081	0.113343	1	2.70805	14.4339	44.89	22.2449	17.6767	-0.170941	0.221912	101.549	11.1956	-0.147968	0	4.04348	D	广东省	1.5178
37	2016	D44	广东省	6.8524	5.51341	0.00138434	0.0026836	0.289836	0.067103	1	2.70805	14.5238	45.33	22.1966	17.6403	-0.277802	0.318418	102.303	11.3004	0.352401	0	3.94672	D	广东省	1.5178
37	2017	D44	广东省	6.9429	5.69093	0.00621221	0.0115948	0.000131	0.048403	1	2.19722	14.5001	45.07	21.7824	17.6937	-0.319502	0.142733	101.508	11.4043	0.019824	0	3.42868	D	广东省	1.5178
37	2018	D44	广东省	7.0825	5.80489	0.00836717	0.0166636	0.003765	0.04962	1	2.19722	14.5334	44.69	21.9194	17.6202	-0.509152	0.27666	102.161	11.4853	0.016448	0	3.54513	D	广东省	1.5178
37	2019	D44	广东省	7.24891	5.8878	0.00860933	0.0166636	0.007981	0.089599	1	2.19722	14.5236	48.12	21.8924	17.8266	-0.008503	0.239648	103.381	11.5868	0.015592	0	3.47424	D	广东省	1.5178
37	2020	D44	广东省	7.21786	5.93893	0.00296395	0.0055514	0.022485	0.113289	1	2.19722	14.5994	46.84	21.8288	18.0558	-0.367257	0.25311	102.6	11.6151	0.023339	1.38629	3.36152	D	广东省	1.5178
37	2021	D44	广东省					-0.182581	0.136411	1	2.19722	14.5994	45.56	21.7493	17.542	-0.20949	0.24717			-0.184747	0			广东省	1.5178
38	2000																				0	1.3095
38	2001																				0	1.18615
38	2002																				0	1.352
38	2003																				0	1.50922
38	2004																				0	1.44525
38	2005																				0	1.18422
38	2006																				0	-0.180648
38	2007																				0	-1.29844
38	2008																				0	1.46101
38	2009																				0	1.84187
38	2010																				0	1.88417
38	2011																				0	2.04046
38	2012																				0	1.96759
38	2013																				0	2.03813
38	2014																				0	2.00165
38	2015																				0	2.04921
38	2016																				0	4.40064
38	2017																				0	4.23785
38	2018																				0	3.4464
38	2019																				1.38629	3.36176
38	2020																				0	3.44107
38	2021																				0
38
39	2000	C33	广东省					0.082783	0.039464		2.19722			22.6163	19.5911		0.03392	101.4	9.17598	0.140375	2.19722	5.00622		广东省	1.5178
39	2001	C33	广东省					0.102842	0.071919		2.30259			22.5044	19.4962		0.065896	99.3	9.39593	0.160195	1.38629	4.83157		广东省	1.5178
39	2002	C33	广东省					0.072066	0.031489		2.3979			22.7693	19.5313	-0.06984	0.049359	98.6	9.51062	0.110783	1.60944	5.112		广东省	1.5178
39	2003	C33	广东省			0.0195941	0.0353426	0.077711	0.039154		2.07944		48.7	23.019	19.8206	0.019065	0.071097	100.629	9.67059	0.111417	2.63906	5.37962		广东省	1.5178
39	2004	C33	广东省			0.0190303	0.0353426	0.147687	0.041979		2.07944		48.03	23.5502	20.6011	0.072291	0.087791	102.97	9.84504	0.216905	3.55535	6.01187		广东省	1.5178
39	2005	C33	广东省			0.0330523	0.0660077	0.16408	0.042024		2.07944	15.4282	45.91	23.5666	20.7938	-0.319506	0.163755	102.25	10.0238	0.233315	3.3673	5.99297		广东省	1.5178
39	2006	C33	广东省			0.0263338	0.0512603	0.128045	0.026944		2.07944	16.0181	48.43	23.8554	20.7402	-0.271922	0.085033	101.786	10.1882	0.175263	3.55535	6.32904		广东省	1.5178
39	2007	C33	广东省			0.0077983	0.0151564	0.082333	0.032774	1	2.07944	16.163	46.77	24.4219	20.6579	-0.093851	0.074652	103.676	10.3665	0.121331	3.82864	7.04751		广东省	1.5178
39	2008	C33	广东省	6.27084		0.00828382	0.0162891	0.048765	0.035106	1	2.07944	16.151	52.41	24.2659	20.4453	-0.675153	0.081665	105.597	10.5132	0.071731	2.94444	6.79589	C3	广东省	1.5178
39	2009	C33	广东省	6.13847		0.0217823	0.0401858	0.028928	0.096509	1	2.07944	13.9167	54.4	24.3438	20.5168	0.483084	0.117685	97.6538	10.5836	0.042492	1.94591	6.86134	C3	广东省	1.5178
39	2010	C33	广东省	6.32394	4.24104	0.0176467	0.0346614	0.052666	0.052819	1	1.94591	16.1126	54.37	24.7147	21.0348	-0.197668	0.070153	103.121	10.7367	0.093011	0	7.33033	C3	广东省	1.5178
39	2011	C33	广东省	6.3091	4.24104	0.0109624	0.0219133	0.05685	0.058748	1	2.07944	16.5812	54.64	24.8878	21.4227	-0.095476	0.101974	105.321	10.882	0.093189	2.3979	7.53198	C3	广东省	1.5178
39	2012	C33	广东省	6.41894	4.84466	0.0142747	0.0282163	0.030645	0.068478	1	2.07944	16.6886	73.12	24.8663	21.4261	0.022195	0.06981	102.813	10.952	0.053586	1.38629	7.46182	C3	广东省	1.5178
39	2013	C33	广东省	6.47445	5.21917	0.0109202	0.0198059	0.036285	0.069833	1	1.94591	16.6341	74.31	25.0083	21.5011	0.323805	0.057592	102.5	11.0425	0.05949	1.60944	7.62175	C3	广东省	1.5178
39	2014	C33	广东省	6.42914	5.30594	0.0119409	0.0214593	0.034564	0.066454	1	2.07944	16.5046	72.29	25.1981	21.5589	0.169048	0.03344	102.306	11.1245	0.057148	0.693147	7.85154	C3	广东省	1.5178
39	2015	C33	广东省	6.40819	5.48459	0.00227261	0.0044933	0.02128	0.070664	1	1.94591	16.4721	77.6	25.3939	21.5272	0.061802	0.030527	101.549	11.1956	0.033663	0	8.09322	C3	广东省	1.5178
39	2016	C33	广东省	6.51945	5.51341	0.00228766	0.0044933	0.005898	0.082341	1	2.07944	16.2485	78.24	25.5485	21.4724	0.409909	0.050866	102.303	11.3004	0.014517	0	8.27796	C3	广东省	1.5178
39	2017	C33	广东省	6.54944	5.69093	0.00083994	0.0014998	0.024183	0.071849	1	2.07944	16.0511	78.33	25.5954	21.7215	0.08562	0.041674	101.508	11.4043	0.045328	0	8.3066	C3	广东省	1.5178
39	2018	C33	广东省	6.61487	5.80489	0.00391131	0.007367	0.025606	0.055178	1	2.07944	16.5492	77.97	25.7914	21.8536	0.139029	0.066292	102.161	11.4853	0.042744	0	8.55524	C3	广东省	1.5178
39	2019	C33	广东省	6.71238	5.8878	0.0162344	0.031069	0.014585	0.060645	1	2.07944	16.672	78.06	25.8714	21.9592	0.275176	0.050317	103.381	11.5868	0.028512	0	8.63392	C3	广东省	1.5178
39	2020	C33	广东省	6.80707	5.93893	0.0160271	0.0305396	0.041117	0.052001	0	2.19722	16.7433	79.87	25.7083	21.9371	0.265188	0.076671	102.6	11.6151	0.071413	0	8.35243	C3	广东省	1.5178
39	2021	C33	广东省					0.054177	0.035437	0	2.19722	17.211	77.37	25.7623	22.235	0.008787	0.107113			0.088758	0			广东省	1.5178
40	2000	S90	广东省			0.0075603	0.0149082	0.003972	0.243231	0	2.3979			21.5861	16.4966		0.110051	101.4	9.17598	0.013144	0	3.8873		广东省	1.5178
40	2001	S90	广东省			0.0184613	0.0367077	-0.073767	0.440892	0	2.3979			21.4164	16.405		0.112003	99.3	9.39593	-0.054851	0	3.65855		广东省	1.5178
40	2002	S90	广东省			0.0112878	0.0217995	-0.109812	0.583585	0	2.56495			21.5462	16.644	-0.660601		98.6	9.51062	-0.101437	0	3.7627		广东省	1.5178
40	2003	S90	广东省			0.00774942	0.0153497	0.015987	0.186182	0	2.56495		38.79	21.6331	16.6859	-0.194663	0.097996	100.629	9.67059	0.033454	0	3.82001		广东省	1.5178
40	2004	S90	广东省			0.00788551	0.0156471	0.016501	0.132691	0	2.63906		38.71	21.432	16.7734	0.1571	0.128604	102.97	9.84504	0.044231	0	3.55587		广东省	1.5178
40	2005	S90	广东省			0.00361861	0.00641	0.004968	0.196414	0	2.56495	13.8454	38.94	21.4902	17.104	2.27487	0.049598	102.25	10.0238	0.029673	0	3.58032		广东省	1.5178
40	2006	S90	广东省			0.00285911	0.0050932	0.011782	0.212626	0	2.48491	14.2231	31.05	21.5518	17.0678	0.001286	0.073449	101.786	10.1882	0.039726	0	3.60895		广东省	1.5178
40	2007	S90	广东省			0.00505799	0.0101116	0.031011	0.223124	0	2.48491	14.3162	22.78	21.524	16.6004	2.06924	0.06643	103.676	10.3665	0.058354	0	3.538		广东省	1.5178
40	2008	S90	广东省	6.45335		0.0106444	0.0212801	-0.05492	0.438996	0	2.48491	14.6132	36.74	21.5811	16.7302	0.065686	0.043228	105.597	10.5132	-0.050588	0	3.56174	S	广东省	1.5178
40	2009	S90	广东省	6.5845		0.0296189	0.0559657	0.017735	0.186035	1	2.48491	14.4702	41.97	21.7642	16.8241	0.675114	0.098973	97.6538	10.5836	0.048895	0	3.72802	S	广东省	1.5178
40	2010	K70	广东省	7.241	4.24104	0.0226949	0.0447973	0.04046	0.145546	1	2.48491	14.6411	37.56	21.5489	15.943	0.951376	0.305876	103.121	10.7367	0.092382	0	3.44577	K	广东省	1.5178
40	2011	K70	广东省	7.17838	4.24104	0.0197034	0.0391953	0.0744	0.089496	1	2.3979	14.6042	37.99	21.3589	15.5587	0.775476	0.191033	105.321	10.882	0.129188	0	3.19516	K	广东省	1.5178
40	2012	K70	广东省	7.21462	4.84466	0.0178759	0.0351746	0.067669	0.092182	1	2.3979	14.4796	38.03	21.777	16.6822	2.08519	0.059664	102.813	10.952	0.125387	0	3.62258	K	广东省	1.5178
40	2013	K70	广东省	7.36412	5.21917	0.00654068	0.0120465	0.025972	0.100439	1	2.3979	15.2042	41.82	22.0997	16.4614	0.282567	0.074675	102.5	11.0425	0.051409	0	3.95353	K	广东省	1.5178
40	2014	K70	广东省	7.30614	5.30594	0.00267749	0.0052273	0.012453	0.0759	1	2.3979	14.7437	45.58	22.1748	16.058	3.84324	0.102717	102.306	11.1245	0.034798	0	4.00125	K	广东省	1.5178
40	2015	K70	广东省	7.41945	5.48459	0.00406538	0.0081151	0.009166	0.058484	0	2.3979	14.1472	40.38	22.6356	15.9555	4.0319	0.377771	101.549	11.1956	0.024967	0	4.5095	K	广东省	1.5178
40	2016	K70	广东省	7.72864	5.51341	0.0209469	0.0396514	0.010142	0.041479	0	2.3979	14.5127	75.38	23.5733	17.0436	0.26653	0.487525	102.303	11.3004	0.021032	0	5.64157	K	广东省	1.5178
40	2017	E48	广东省	7.56611	5.69093	0.028688	0.0557399	0.018681	0.04037	0	2.3979	14.5856	73.89	24.0872	17.0644	0.503719	0.344807	101.508	11.4043	0.035218	0	6.27608	E	广东省	1.5178
40	2018	D44	广东省	7.0825	5.80489	0.0301374	0.0557399	0.032723	0.036331	0	2.3979	14.4382	65.23	24.262	17.1061	0.959322	0.216168	102.161	11.4853	0.06257	0	6.47061	D	广东省	1.5178
40	2019	D44	广东省	7.24891	5.8878	0.0041762	0.0080056	-0.030888	0.039553	0	2.19722	14.4854	49.96	24.1568	16.9906	-0.639484	0.021217	103.381	11.5868	-0.014118	0	6.28919	D	广东省	1.5178
40	2020	D44	广东省	7.21786	5.93893	0.00290541	0.0057136	-0.039731	0.049468	0	2.19722	14.3265	45.76	23.9891	16.6415	-0.178709	0.011452	102.6	11.6151	-0.018587	0	6.0255	D	广东省	1.5178
40	2021	D44	广东省					-0.023084	0.043913	0	2.19722	14.3742		23.9872	16.4344	-0.03846	0.015275			0.000764	0			广东省	1.5178
42	2000	K70	广东省					0.040033	0.085123		2.19722	12.8708		21.9612	18.2354		0.115515	101.4	9.17598	0.087724	0	4.31328		广东省	1.5178
42	2001	K70	广东省					0.032052	0.115525		2.3979			22.1381	18.1366		0.110548	99.3	9.39593	0.069249	0	4.47834		广东省	1.5178
42	2002	K70	广东省					0.017931	0.110343		2.3979			22.2059	18.1258	2.17645	0.104975	98.6	9.51062	0.052032	0	4.51768		广东省	1.5178
42	2003	K70	广东省			0.00854244	0.015315	0.014266	0.105516		2.3979		71.63	22.3197	18.4474	0.941373	0.125753	100.629	9.67059	0.033465	0	4.61164		广东省	1.5178
42	2004	K70	广东省			0.00216475	0.0041763	0.003051	0.09056		2.3979		71.72	22.2929	18.8053	1.99588	0.264226	102.97	9.84504	0.019988	0	4.53999		广东省	1.5178
42	2005	K70	广东省			0.00312794	0.0062556	0.040532	0.138456	1	2.19722	14.2136	72.99	21.8648	17.4153	0.296452	0.230785	102.25	10.0238	0.068751	0	4.00258		广东省	1.5178
42	2006	K70	广东省			0.00676791	0.0135232	0.019088	0.172794	1	2.19722	14.4468	70.56	22.1571	17.4759	0.97067	0.074736	101.786	10.1882	0.044183	0	4.30056		广东省	1.5178
42	2007	K70	广东省			0.00833684	0.0166298	0.037869	0.135939	1	2.19722	14.5948	67.64	22.405	17.0809	4.02538	0.140061	103.676	10.3665	0.070656	0	4.55282		广东省	1.5178
42	2008	K70	广东省	6.96678		0.0133129	0.0263228	0.001223	0.106981	1	2.19722	14.1788	69.31	22.4368	16.9816	5.73288	0.065625	105.597	10.5132	0.020265	0	4.55077	K	广东省	1.5178
42	2009	K70	广东省	7.12108		0.0171825	0.0333991	0.041254	0.055974		2.19722	14.3671	68.31	22.5921	17.4638	0.921443	0.210485	97.6538	10.5836	0.082877	0	4.69695	K	广东省	1.5178
42	2010	K70	广东省	7.241	4.24104	0.0183579	0.0361338	0.053318	0.089241		2.19722	14.548	69.19	22.6387	17.5358	1.12923	0.193015	103.121	10.7367	0.0887	0	4.71324	K	广东省	1.5178
42	2011	K70	广东省	7.17838	4.24104	0.00872285	0.0168171	0.044643	0.067984	1	2.19722	14.6285	75.4	22.69	17.4605	1.3561	0.129667	105.321	10.882	0.079293	0	4.73548	K	广东省	1.5178
42	2012	K70	广东省	7.21462	4.84466	0.00855883	0.0168171	0.054795	0.051341	1	2.19722	14.5302	79.12	22.7404	17.7669	0.265021	0.135977	102.813	10.952	0.095852	0	4.75673	K	广东省	1.5178
42	2013	K70	广东省	7.36412	5.21917	0.00819906	0.0159806	0.050699	0.074751	1	2.07944	14.5274	77.32	22.8025	18.0962	3.45864	0.171954	102.5	11.0425	0.08562	0	4.79255	K	广东省	1.5178
42	2014	K70	广东省	7.30614	5.30594	0.0198158	0.0364718	0.01887	0.051145	0	2.19722	15.1759	70.01	23.5081	18.0847	2.42998	0.070177	102.306	11.1245	0.048775	0	5.63759	K	广东省	1.5178
42	2015	K70	广东省	7.41945	5.48459	0.02301	0.0425409	0.01624	0.047341	0	2.19722	15.8615	68.3	23.9269	18.221	1.3023	0.091848	101.549	11.1956	0.044498	0	6.1432	K	广东省	1.5178
42	2016	K70	广东省	7.72864	5.51341	0.00496963	0.0098512	0.007597	0.038157	0	2.19722	16.1363	73.55	24.0961	18.3363	0.337482	0.124644	102.303	11.3004	0.035093	0	6.32795	K	广东省	1.5178
42	2017	K70	广东省	7.69221	5.69093	0.0051078	0.0098512	0.013959	0.040974	0	2.19722	16.0297	73.91	24.4988	18.6245	4.92282	0.099036	101.508	11.4043	0.04148	0	6.83258	K	广东省	1.5178
42	2018	K70	广东省	7.72192	5.80489	0.0040552	0.0079497	0.009011	0.05766	1	2.19722	16.2901	76.1	24.553	18.5506	-0.238846	0.103788	102.161	11.4853	0.047646	0	6.86699	K	广东省	1.5178
42	2019	K70	广东省	7.69628	5.8878	0.0029797	0.005366	0.014921	0.072026	1	2.19722	16.1933	73.53	24.5331	18.7061	1.41662	0.061976	103.381	11.5868	0.047978	0	6.7996	K	广东省	1.5178
42	2020	K70	广东省	7.71909	5.93893	0.00430884	0.0076725	0.003599	0.032763	1	2.07944	16.3721	76.5	24.5175	18.7232	1.27797	0.088656	102.6	11.6151	0.024948	0	6.73822	K	广东省	1.5178
42	2021	K70	广东省					0.001577	0.040456	1	2.07944	16.313	77.64	24.4475	18.6481	0.307222	0.059082			0.017385	0			广东省	1.5178
43	2000	S90	广东省			0.00950229	0.0180702	0.015795	0.065581		2.19722			20.9399	15.3583		0.154436	101.4	9.17598	0.032355		3.18193		广东省	1.5178
43	2001	S90	广东省			0.0104982	0.0182947	-0.14163	0.280021		2.19722			20.6735	15.297		0.142726	99.3	9.39593	-0.16314		2.86159		广东省	1.5178
43	2002	S90	广东省			0.00065852	0.0012361	0.038452	0.056442		2.3979			20.5334	15.2391	2.31028	0.248607	98.6	9.51062	0.065352		2.67655		广东省	1.5178
43	2003	S90	广东省			0.0009367	0.0018714	0.044133	0.069488		2.3979		66.06	20.5048	15.3919	0.010874	0.150859	100.629	9.67059	0.065843		2.60718		广东省	1.5178
43	2004	S90	广东省					0.037624	0.075576	1	2.19722		66.6	21.0099	16.1029	0.353432	0.188761	102.97	9.84504	0.056884		3.09658		广东省	1.5178
43	2005	S90	广东省					0.065092	0.076559	1	2.19722	13.8451	66.07	21.1124	16.2447	2.86262	0.160631	102.25	10.0238	0.092442		3.16671		广东省	1.5178
43	2006	S90	广东省					0.058573	0.072895	1	2.19722	14.1732	60.18	21.5007	16.7116	-0.032426	0.094137	101.786	10.1882	0.079001		3.55206		广东省	1.5178
43	2007	S90	广东省			0.00127643	0.0023693	0.06794	0.065003	1	2.19722	14.6175	68.53	22.1062	17.4903	3.18896	0.201308	103.676	10.3665	0.090221		4.20113		广东省	1.5178
43	2008	S90	广东省	6.45335		0.00069299	0.0013395	0.004984	0.099742	1	2.19722	14.8088	62.92	22.2842	17.6901	1.99328	0.122033	105.597	10.5132	0.016243		4.3697	S	广东省	1.5178
43	2009	S90	广东省	6.5845		0.00098371	0.0019177	0.014502	0.109338	1	2.19722	14.8724	64.44	22.5868	17.9308	0.919104	0.143464	97.6538	10.5836	0.029297		4.69055	S	广东省	1.5178
43	2010	K70	广东省	7.241	4.24104	0.0033409	0.006054	0.037209	0.055511	1	2.19722	15.0774	61.04	22.7955	18.2628	1.19843	0.141734	103.121	10.7367	0.065943		4.90398	K	广东省	1.5178
43	2011	K70	广东省	7.17838	4.24104	0.00375623	0.0071921	0.045177	0.065013	1	2.19722	15.2493	63.08	23.1289	18.2837	4.57733	0.07769	105.321	10.882	0.080855		5.27665	K	广东省	1.5178
43	2012	K70	广东省	7.21462	4.84466	0.00393901	0.0071921	0.030188	0.060247	1	2.19722	15.5813	55.51	23.3923	18.5342	3.22343	0.094452	102.813	10.952	0.074394		5.56947	K	广东省	1.5178
43	2013	K70	广东省	7.36412	5.21917	0.00342692	0.0063805	0.028187	0.046803	1	2.19722	15.452	55.86	23.5978	18.8776	1.43215	0.068232	102.5	11.0425	0.066964		5.7933	K	广东省	1.5178
43	2014	K70	广东省	7.30614	5.30594	0.00385308	0.0074757	0.023901	0.060333	1	2.19722	15.6504	59.42	23.7224	19.0725	2.55541	0.035061	102.306	11.1245	0.055726		5.91495	K	广东省	1.5178
43	2015	K70	广东省	7.41945	5.48459	0.00136284	0.0025449	0.016202	0.061287	1	2.19722	15.7507	54.96	23.8536	19.176	0.675386	0.058076	101.549	11.1956	0.045016		6.04661	K	广东省	1.5178
43	2016	K70	广东省	7.72864	5.51341	0.00605477	0.0106942	0.006318	0.053767	1	2.19722	15.2506	54.91	23.8021	19.4668	0.601314	0.086215	102.303	11.3004	0.037526		5.93908	K	广东省	1.5178
43	2017	K70	广东省	7.69221	5.69093	0.00619206	0.0107555	-0.001817	0.073613	1	2.19722	15.2226	55.06	23.6737	19.5398	0.575907	0.104423	101.508	11.4043	0.02799		5.73157	K	广东省	1.5178
43	2018	K70	广东省	7.72192	5.80489			0.062255	0.057636	1	2.19722	15.2859	54.25	23.3062	19.5819	1.17978	0.164839	102.161	11.4853	0.10507		5.22	K	广东省	1.5178
43	2019
45	2000	C17	广东省					0.039532	0.138953	1	1.60944			20.3617	15.5144		0.262726	101.4	9.17598	0.074954	0	2.58116		广东省	1.5178
45	2001	C17	广东省					0.037144	0.129315	1	1.60944			20.4154	15.3758		0.26358	99.3	9.39593	0.069796	0	2.59577		广东省	1.5178
45	2002	C17	广东省					0.001127	0.11234	1	1.60944			20.4315	14.9462	0.327219	0.209359	98.6	9.51062	0.019664	0	2.5722		广东省	1.5178
45	2003	C17	广东省			0.00376584	0.0073682	0.04907	0.085515	1	1.94591		67.67	20.3762	15.4416	0.098801	0.181339	100.629	9.67059	0.073521	0	2.47592		广东省	1.5178
45	2004	C17	广东省			0.0050116	0.0100232	0.053105	0.087899	1	1.94591		67.78	20.324	15.7173	0.352966	0.180772	102.97	9.84504	0.074957	0	2.38298		广东省	1.5178
45	2005	C17	广东省			0.0138313	0.0273402	0.046522	0.106227	1	1.79176	13.8528	68.05	20.3075	15.5654	-0.159401	0.103819	102.25	10.0238	0.066522	0	2.32635		广东省	1.5178
45	2006	C17	广东省			0.00891673	0.0173171	0.019952	0.109589		1.60944	13.8059	62.45	20.3082	15.7652	0.04088	0.119436	101.786	10.1882	0.035686	0	2.28705		广东省	1.5178
45	2007	C17	广东省			0.00322869	0.006056	0.017583	0.120261	1	1.94591	13.8518	62.66	20.3384	16.0001	0.199046	0.183539	103.676	10.3665	0.034574	0	2.27759		广东省	1.5178
45	2008	C17	广东省	5.71407		0.00232769	0.0044638	0.078143	0.146499	1	1.94591	14.0916	62.8	20.1537	16.0521	-0.982565	0.148505	105.597	10.5132	0.102033	0	2.05214	C1	广东省	1.5178
45	2009	C17	广东省	5.84387		0.00411493	0.0081881	0.047368	0.0922	1	1.94591	14.2147	62.72	20.5033	16.4092	0.347025	0.126271	97.6538	10.5836	0.060631	0	2.36566	C1	广东省	1.5178
45	2010	C17	广东省	5.91823	4.24104	0.0182815	0.0349543	0.024591	0.113565	1	2.19722	14.3379	73.16	21.2273	16.8498	0.182038	0.252314	103.121	10.7367	0.02827	0	3.09123	C1	广东省	1.5178
45	2011	S90	广东省	6.52893	4.24104	0.0178705	0.0349543	0.027052	0.105884	1	2.19722	14.4022	63.83	21.3156	16.8937	0.202776	0.256504	105.321	10.882	0.025615	0	3.14767	S	广东省	1.5178
45	2012	F51	广东省	7.83783	4.84466	0.0139928	0.0245262	-0.043064	0.147614	1	2.19722	14.4574	61.02	21.3549	17.0703	0.615932	0.120803	102.813	10.952	-0.050468	0	3.15079	F	广东省	1.5178
45	2013	F51	广东省	7.89698	5.21917	0.00667847	0.0118515	0.016559	0.126512	1	2.19722	14.5003	71.95	21.7712	17.3786	0.201528	0.330994	102.5	11.0425	0.007617	0	3.57599	F	广东省	1.5178
45	2014	F51	广东省	7.85378	5.30594	0.00961118	0.0190323	-0.040241	0.098679	1	2.07944	14.5207	54.39	21.761	17.4461	0.16147	0.38906	102.306	11.1245	-0.057639	0	3.5244	F	广东省	1.5178
45	2015	C39	广东省	6.29522	5.48459	0.0126403	0.0239266	0.002862	0.083998	0	2.07944	14.2844	57.09	21.8116	17.3796	-0.119224	0.252125	101.549	11.1956	-0.006383	0	3.54195	C3	广东省	1.5178
45	2016	C39	广东省	6.39429	5.51341	0.00245199	0.0048943	-0.021184	0.089219	0	1.94591	14.3649	53.36	22.139	17.1253	0.113247	0.225779	102.303	11.3004	-0.024154	0	3.8794	C3	广东省	1.5178
45	2017	C39	广东省	6.45082	5.69093	0.0028544	0.0057065	0.017556	0.077501	1	2.19722	14.3165	52.08	22.1573	17.2	0.224184	0.276766	101.508	11.4043	0.011104	0	3.86079	C3	广东省	1.5178
45	2018	C39	广东省	6.51192	5.80489	0.00649969	0.0124518	-0.013488	0.069627	1	2.19722	14.5779	52.14	22.2535	17.2969	-0.623458	0.245405	102.161	11.4853	-0.015627	0	3.93354	C3	广东省	1.5178
45	2019	C39	广东省	6.57602	5.8878	0.0144183	0.028321	-0.004089	0.044885	1	2.07944	14.4733	52.31	22.2343	17.4676	-0.180461	0.059286	103.381	11.5868	-0.000658	0	3.87097	C3	广东省	1.5178
45	2020	C39	广东省	6.60797	5.93893	0.0102488	0.018862	0.008753	0.049832	1	2.19722	15.0215	52.73	22.3266	17.8345	0.031439	0.056009	102.6	11.6151	0.011737	0	3.9398	C3	广东省	1.5178
45	2021	C39	广东省					0.013666	0.053227	1	2.19722	15.29	54.38	22.4274	17.9052	0.088843	0.055017			0.015261	0			广东省	1.5178
46	2000	K70	广东省					0.030742	0.056235		1.94591			20.9892	14.3295		0.039245	101.4	9.17598	0.046198	0			广东省	1.5178
46	2001	K70	广东省					0.025865	0.076424		1.94591			21.5045	14.5818		0.166157	99.3	9.39593	0.028078	0			广东省	1.5178
46	2002	K70	广东省					0.018026	0.060407		2.07944			21.6449	14.8395	1.44584	0.066055	98.6	9.51062	0.020499	0			广东省	1.5178
46	2003	K70	广东省			0.00140645	0.0027495	0.014506	0.037948		2.19722		52.81	21.9425	14.6043	1.67895	0.071029	100.629	9.67059	0.021228	0			广东省	1.5178
46	2004	K70	广东省			0.0019372	0.0037387	0.029899	0.023341	1	2.19722		50.98	21.8555	14.4847	1.91934	0.09058	102.97	9.84504	0.047046	0			广东省	1.5178
46	2005	K70	广东省			0.00210888	0.0040454	0.020139	0.046387	1	2.19722	14.0627	50.03	22.0556	14.4976	0.193687	0.064508	102.25	10.0238	0.029141	0			广东省	1.5178
46	2006	K70	广东省			0.0081295	0.0156606	0.034974	0.022448	1	2.19722	14.2933	78.32	22.7103	14.4076	58.4296	0.022068	101.786	10.1882	0.044785	0			广东省	1.5178
46	2007	K70	广东省			0.00783039	0.0156606	0.08357	0.018898	1	2.19722	15.0185	78.83	22.7756	14.9988	-0.29241	0.041883	103.676	10.3665	0.12962	0			广东省	1.5178
46	2008	K70	广东省	6.96678		0.00874683	0.0174668	0.010539	0.066491	1	2.19722	14.86	86.85	23.7101	15.7409	0.460709	0.078881	105.597	10.5132	0.016071	0		K	广东省	1.5178
46	2009	K70	广东省	7.12108		0.0049732	0.0095721	0.017167	0.047239	1	2.63906	15.1681	85.39	23.8474	16.2267	0.569126	0.19959	97.6538	10.5836	0.021316	0		K	广东省	1.5178
46	2010	K70	广东省	7.241	4.24104	0.00356739	0.0071269	0.005347	0.0898	1	2.63906	15.0424	85.08	23.8299	16.4541	-0.849662	0.096879	103.121	10.7367	0.010378	0		K	广东省	1.5178
46	2011	K70	北京市	7.17838	4.37462	0.00259103	0.0051157	0.010474	0.081123	1	2.63906	15.0165	85.06	23.8776	16.8384	-0.596021	0.035541	105.636	9.69597	0.014099	0		K	北京市	0.604662
46	2012	K70	北京市	7.21462	5.01496	0.00133186	0.0025874	0.025151	0.051981	1	2.63906	15.2326	85.32	24.1551	18.4689	1.84268	0.10145	103.258	9.7914	0.039607	0		K	北京市	0.604662
46	2013	K70	北京市	7.36412	5.37352	0.00311002	0.0057206	0.028942	0.054206	1	2.70805	15.9702	86.56	24.4304	18.5956	2.31326	0.095173	103.3	9.89348	0.035974	0		K	北京市	0.604662
46	2014	K70	北京市	7.30614	5.46112	0.00250499	0.0049751	0.023477	0.216727	1	2.70805	15.634	84.4	24.9844	19.4904	3.45597	0.191084	101.619	9.96791	0.037896	0		K	北京市	0.604662
46	2015	K70	北京市	7.41945	5.62178	0.00309746	0.0060729	0.022474	0.25622	1	2.83321	16.5226	86.62	25.497	20.022	1.22001	0.266486	101.846	10.0439	0.045844	0		K	北京市	0.604662
46	2016	K70	北京市	7.72864	5.65729	0.00394309	0.0078842	0.018214	0.199935	1	2.89037	17.4064	82.07	25.8463	20.8724	-0.239214	0.190989	101.399	10.153	0.0415	0		K	北京市	0.604662
46	2017	K70	北京市	7.69221	5.79892	0.00745005	0.0148915	0.01647	0.495427	1	2.89037	16.8268	83.3	25.9585	21.0831	2.80684	0.09583	101.91	10.2405	0.038286	0		K	北京市	0.604662
46	2018	K70	北京市	7.72192	5.90954			0.004871	0.791044	1	2.89037	16.605	84.35	26.0803	20.9268	0.899597	0.069152	102.489	10.3196	0.022503	0		K	北京市	0.604662
46	2019	J69	北京市	6.83602	5.98896			0.00802	1.61793	1	2.56495	16.2702	82.43	25.9043	21.3144	1.53409	0.084058	102.292	10.4737	0.03616	0		J	北京市	0.604662
46	2020	J69	北京市		6.03519			-0.026081	2.31844	1	2.19722	15.7055	81.46	25.9217	21.4752	0.950901	0.09678	101.7	10.4941	-0.001981	0			北京市	0.604662
46	2021	J69	北京市					-0.118714	0.522495	1	2.19722	15.6657		25.426	20.6639	-0.022677	0.026251			-0.108018	0			北京市	0.604662
47	2000																				0
47	2001																				0
47	2002																				0
47	2003																				0
48	2000	C13	广东省			0.0197271	0.0386627	-0.174656	0.129938		2.3979			21.3469	15.5013		0.130044	101.4	9.17598	-0.187495	0	3.62196		广东省	1.5178
48	2001	C13	广东省			0.0165046	0.0305259	-0.078335	0.148286		2.3979			21.0338	15.6142		0.050308	99.3	9.39593	-0.060851	0	3.24218		广东省	1.5178
48	2002	C13	广东省			0.00261962	0.0046757	0.010615	0.067329	1	2.19722			20.9481	14.954	-0.076028	0.057288	98.6	9.51062	0.05661	0	3.11069		广东省	1.5178
48	2003	C13	广东省			0.00338402	0.0060012	0.006855	0.064855	0	2.30259		71.15	21.0434	15.0374	0.461739	0.093799	100.629	9.67059	0.051887	0	3.17245		广东省	1.5178
48	2004	C13	广东省			0.00389629	0.0074472	0.011427	0.062736	0	2.3979		70.77	20.8531	15.3565	-0.041262	0.069979	102.97	9.84504	0.057316	0	2.92988		广东省	1.5178
48	2005	C13	广东省			0.0122687	0.0239712	0.008187	0.066867	0	2.3979	13.0815	70.77	20.8161	15.3886	-0.457455	0.076264	102.25	10.0238	0.053934	0	2.85085		广东省	1.5178
48	2006	C13	广东省			0.0117802	0.0228063	-0.106075	0.147617	0	2.3979	13.0815	60.27	20.5892	15.5256	0.389463	0.038647	101.786	10.1882	-0.096271	0	2.57412		广东省	1.5178
48	2007	C13	广东省			0.00721217	0.014386	0.026527	0.07608	0	2.3979	13.0815	44.81	20.8465	16.5979	-0.079322	0.091254	103.676	10.3665	0.141517	0	2.80293		广东省	1.5178
48	2008	C13	广东省	6.367		0.00790016	0.0157986	0.033262	0.075701	0	2.3979	13.0815	45.02	20.9513	16.7942	-0.235798	0.12166	105.597	10.5132	0.180043	0	2.87408	C1	广东省	1.5178
48	2009	C13	广东省	6.40931		0.00798954	0.0157986	0.062568	0.047168	0	2.3979	13.487	43.24	20.5795	17.1083	1.46759	0.131636	97.6538	10.5836	0.219213	0	2.44407	C1	广东省	1.5178
48	2010	C13	广东省	6.68845	4.24104	0.00304962	0.0058251	-0.031783	0.080606	0	2.3979	14.0144	41.87	20.4883	17.4792	0.028088	0.061573	103.121	10.7367	-0.019297	0	2.31026	C1	广东省	1.5178
48	2011	C13	广东省	6.79506	4.24104	0.00267061	0.0051495	0.390126	0.063949	0	2.3979	14.0466	37.94	20.9553	17.0805	-0.051464	0.43339	105.321	10.882	0.721682	0	2.75828	C1	广东省	1.5178
48	2012	C13	广东省	6.74576	4.84466	0.0025769	0.0051495	0.024975	0.078864	0	2.3979	14.1376	39.21	20.9153	17.3587	-0.210579	0.260802	102.813	10.952	0.045758	0	2.67578	C1	广东省	1.5178
48	2013	C13	广东省	6.83246	5.21917	0.0076948	0.0144906	-0.007469	0.08427	0	2.3979	14.587	40.38	21.0089	17.7232	-0.19215	0.149847	102.5	11.0425	-0.000603	0	2.73549	C1	广东省	1.5178
48	2014	C13	广东省	6.86882	5.30594	0.00676414	0.0117338	0.060601	0.074481	1	2.3979	15.474	55.28	21.4078	18.327	0.684955	0.353006	102.306	11.1245	0.155235	0	3.12914	C1	广东省	1.5178
48	2015	C13	广东省	6.83783	5.48459	0.0139209	0.0241298	0.108088	0.089899	1	2.3979	15.2934	58.13	21.3864	18.0932	-0.064631	0.452259	101.549	11.1956	0.215806	0	3.06544	C1	广东省	1.5178
48	2016	C13	广东省	6.82905	5.51341	0.0123862	0.0240938	0.003064	0.117619	1	2.3979	15.0666	76.4	21.3961	17.3381	-0.17438	0.143493	102.303	11.3004	0.007531	0	3.03615	C1	广东省	1.5178
48	2017	C13	广东省	6.86697	5.69093	0.0190044	0.0358736	-0.035535	0.124848	1	2.3979	15.9057	78.47	22.0855	17.9232	-0.087285	0.28978	101.508	11.4043	-0.076098	0	3.77703	C1	广东省	1.5178
48	2018	C13	广东省	6.96266	5.80489	0.0170373	0.0301591	0.086742	0.050345	1	2.3979	15.8596	83.16	22.3686	17.7994	0.98695	0.242177	102.161	11.4853	0.210792	0	4.06952	C1	广东省	1.5178
48	2019	C13	广东省	7.06593	5.8878	0.0320726	0.0562118	0.178963	0.049504	1	2.3979	16.4393	83.23	22.5907	18.5149	4.77857	0.231455	103.381	11.5868	0.439674	0	4.29532	C1	广东省	1.5178
48	2020	C13	广东省	7.29277	5.93893	0.0341348	0.0626157	0.088624	0.046687	1	2.3979	16.103	82.49	23.0162	18.4731	7.04032	0.357389	102.6	11.6151	0.224021	0	4.77609	C1	广东省	1.5178
48	2021	C13	广东省					0.026873	0.071814	1	2.3979	15.8155	84.15	23.4201	18.4559	0.110275	0.236993			0.09688	0			广东省	1.5178
49	2000	C38	广东省					0.000949	1.23768		1.79176	12.1653		19.9486	14.1247		0.023423	101.4	9.17598	0.015372	0	2.20964		广东省	1.5178
49	2001	C38	广东省					0.030982	0.454901	1	1.60944			19.9658	14.227		0.052555	99.3	9.39593	0.077167	0	2.18643		广东省	1.5178
49	2002	C38	广东省					0.005391	0.475192		1.94591			19.6398	12.9396	3.51202	0.021003	98.6	9.51062	0.044727	0	1.83154		广东省	1.5178
49	2003	C38	广东省			0.0144648	0.0253869	-0.120043	0.829322		2.07944		68.42	19.4393	13.5927	0.231264	0.091878	100.629	9.67059	-0.109921	0	1.60238		广东省	1.5178
49	2004	C38	广东省			0.0125041	0.0247066	0.012677	0.08753	1	2.19722		68.4	20.0313	15.3945	17.1176	0.140789	102.97	9.84504	0.030613	0	2.13086		广东省	1.5178
49	2005	C38	广东省			0.0322978	0.0598957	0.040588	0.052787	1	2.19722	13.2113	59.44	20.2109	15.7519	0.946468	0.108714	102.25	10.0238	0.078436	0	2.26919		广东省	1.5178
49	2006	C38	广东省			0.0268633	0.050896	0.046989	0.071076	1	2.19722	13.3047	60.02	20.2285	16.3211	0.020623	0.062075	101.786	10.1882	0.089317	0	2.2469		广东省	1.5178
49	2007	C38	广东省			0.0073436	0.0141263	0.007401	0.065244	1	2.19722	13.4074	59	20.3032	16.4994	0.236911	0.058367	103.676	10.3665	0.038458	0	2.28202		广东省	1.5178
49	2008	C38	广东省	6.51049		0.0278588	0.0537394	-0.002482	0.080453	1	2.19722	13.323	56.88	20.2319	16.3939	-0.285236	0.081864	105.597	10.5132	0.04534	0	2.17032	C3	广东省	1.5178
49	2009	C38	广东省	6.49954		0.0408436	0.0801487	-0.060383	0.075771	1	2.19722	13.2606	52.64	20.2996	17.0329	0.208882	0.098742	97.6538	10.5836	-0.087311	0	2.1984	C3	广东省	1.5178
49	2010	C38	广东省	6.52493	4.24104	0.0195618	0.0382027	0.103106	0.085445	1	2.19722	14.112	50.31	20.5611	17.5922	0.30242	0.119746	103.121	10.7367	0.228831	0	2.42512	C3	广东省	1.5178
49	2011	C38	广东省	6.50431	4.24104	0.00607737	0.0117933	0.110642	0.075117	1	2.19722	14.7207	54.77	21.0734	18.1315	0.885411	0.063201	105.321	10.882	0.2279	0	2.92472	C3	广东省	1.5178
49	2012	C38	广东省	6.39012	4.84466	0.0124907	0.0245833	0.091728	0.068764		2.07944	14.4219	63.92	21.3445	18.451	0.728592	0.098335	102.813	10.952	0.204519	0	3.1794	C3	广东省	1.5178
49	2013	C38	广东省	6.44721	5.21917	0.00945059	0.0165898	0.081587	0.04948	1	2.19722	15.7193	63.28	21.9385	18.7301	1.3587	0.064316	102.5	11.0425	0.18778	0	3.80713	C3	广东省	1.5178
49	2014	C38	广东省	6.49877	5.30594	0.0006339	0.0012517	0.066918	0.033254	1	2.19722	14.8326	48.97	22.2656	18.6334	0.54791	0.052525	102.306	11.1245	0.113821	0	4.14783	C3	广东省	1.5178
49	2015	C38	广东省	6.5063	5.48459	0.00095331	0.0018988	0.090548	0.030747	1	2.19722	14.9443	56.48	21.9478	18.9011	0.205368	0.120495	101.549	11.1956	0.175875	0	3.73782	C3	广东省	1.5178
49	2016	C38	广东省	6.5604	5.51341	0.00554522	0.0101065	0.067956	0.03778	1	2.19722	14.36	56.78	22.3614	19.3045	0.420699	0.068609	102.303	11.3004	0.159081	0	4.18109	C3	广东省	1.5178
49	2017	C38	广东省	6.64323	5.69093	0.00453875	0.0090082	0.047745	0.040141	1	2.19722	14.6505	54.76	22.7539	19.6007	0.508158	0.031083	101.508	11.4043	0.109176	0	4.61322	C3	广东省	1.5178
49	2018	C38	广东省	6.72019	5.80489	0.00493859	0.0097548	0.05958	0.010844	1	2.19722	14.8695	54.87	22.9005	19.7357	0.032908	0.030633	102.161	11.4853	0.154359	0	4.75297	C3	广东省	1.5178
49	2019	C38	广东省	6.72896	5.8878	0.0112416	0.021821	0.076377	0.01172	1	2.19722	15.2588	54.8	22.8946	19.7696	0.1325	0.053051	103.381	11.5868	0.165675	0	4.7057	C3	广东省	1.5178
49	2020	C38	广东省	6.76193	5.93893	0.0104292	0.0197906	0.081895	0.011558	1	2.19722	15.4879	62.48	22.9248	19.7865	0.276976	0.052772	102.6	11.6151	0.18546	0	4.70298	C3	广东省	1.5178
49	2021	C38	广东省					0.073671	0.013862	1	2.19722	15.5845	53.05	23.1007	19.8467	0.387059	0.020742			0.156793	0			广东省	1.5178
50	2000	C39	广东省			0.00784585	0.014472	0.053578	0.091788	1	1.60944			20.2239	13.8276		0.085031	101.4	9.17598	0.073997	0	2.48228		广东省	1.5178
50	2001	C39	广东省			0.00651861	0.0124888	0.028738	0.098163	1	1.60944			20.569	12.8613		0.243527	99.3	9.39593	0.036332	0	2.79328		广东省	1.5178
50	2002	C39	广东省			0.00460123	0.009035	-0.034062	0.265989	1	1.94591			20.7462	13.5623	-0.091289	0.182234	98.6	9.51062	-0.023938	0	2.93751		广东省	1.5178
50	2003	C39	广东省			0.00333675	0.0060307	0.039804	0.08509	1	2.19722		73.84	20.8772	13.3665	0.037921	0.068703	100.629	9.67059	0.062833	0	3.03533		广东省	1.5178
50	2004	C39	广东省			0.00418149	0.0074977	0.06186	0.080437	1	2.19722		73.28	21.1352	14.1644	0.893607	0.125776	102.97	9.84504	0.09192	0	3.27131		广东省	1.5178
50	2005	C39	广东省			0.0212801	0.0400307	0.042583	0.077857	1	2.19722	14.4452	73.27	21.0093	16.2022	0.486422	0.065209	102.25	10.0238	0.069786	0	3.09596		广东省	1.5178
50	2006	C39	广东省			0.0228555	0.0440753	0.06119	0.062315	1	2.19722	14.7469	68.44	21.1619	16.5438	0.286735	0.078908	101.786	10.1882	0.100955	0	3.22022		广东省	1.5178
50	2007	C39	广东省			0.0137071	0.0273057	0.018248	0.061584	1	2.19722	14.6931	70.25	22.266	17.3377	0.052807	0.131657	103.676	10.3665	0.023783	0	4.42829		广东省	1.5178
50	2008	C39	广东省	6.08495		0.0171684	0.0342994	-0.014147	0.110963	1	2.19722	14.4782	66.82	22.3373	17.4101	-0.038756	0.049061	105.597	10.5132	-0.003751	1.38629	4.47252	C3	广东省	1.5178
50	2009	C39	广东省	6.04053		0.02687	0.0529778	-0.047853	0.078184	1	2.19722	14.4797	63.23	22.5914	17.8238	-0.13688	0.176676	97.6538	10.5836	-0.028488	2.48491	4.73608	C3	广东省	1.5178
50	2010	C39	广东省	6.12444	4.24104	0.0123175	0.0232497	0.017638	0.072855	1	2.07944	14.9427	63.28	22.7991	17.7759	0.321369	0.092472	103.121	10.7367	0.037673	2.48491	4.94847	C3	广东省	1.5178
50	2011	C39	广东省	6.11404	4.24104	0.00326813	0.0063316	0.031971	0.074095	1	1.94591	15.5235	60.39	22.8092	18.1297	0.016331	0.074663	105.321	10.882	0.053904	2.94444	4.92079	C3	广东省	1.5178
50	2012	C39	广东省	6.04743	4.84466	0.00443531	0.0085463	0.017629	0.084417	1	1.94591	15.3965	61.46	22.7778	18.1702	-0.04439	0.058903	102.813	10.952	0.045851	3.13549	4.84237	C3	广东省	1.5178
50	2013	C39	广东省	6.14705	5.21917	0.00509088	0.0097139	0.035796	0.099431	1	2.19722	15.6417	57.18	22.7998	18.4959	-0.179688	0.119746	102.5	11.0425	0.064988	2.07944	4.82927	C3	广东省	1.5178
50	2014	C39	广东省	6.22881	5.30594	0.00582138	0.0104153	0.043774	0.107351	1	2.19722	15.7265	65.98	23.4764	19.3123	-0.311382	0.051625	102.306	11.1245	0.068439	0.693147	5.63703	C3	广东省	1.5178
50	2015	C39	广东省	6.29522	5.48459	0.00071864	0.0014372	0.025687	0.120654	1	2.07944	15.7643	65.07	23.7973	19.3451	0.026459	0.339083	101.549	11.1956	0.030788	1.09861	6.01277	C3	广东省	1.5178
50	2016	C39	广东省	6.39429	5.51341	0.00082053	0.0016382	0.026254	0.135742	1	2.19722	15.7965	58.9	23.7996	19.416	0.072004	0.205693	102.303	11.3004	0.024044	1.09861	5.97583	C3	广东省	1.5178
50	2017	C39	广东省	6.45082	5.69093	0.00167738	0.0033545	0.027222	0.111534	1	2.19722	15.8048	52.63	24.1128	19.7137	0.003681	0.140209	101.508	11.4043	0.042608	1.79176	6.35024	C3	广东省	1.5178
50	2018	C39	广东省	6.51192	5.80489	0.00792045	0.014496	0.016388	0.02653	1	2.19722	15.6254	64.63	24.8182	20.3379	-0.076185	0.061368	102.161	11.4853	0.034167	2.70805	7.27457	C3	广东省	1.5178
50	2019	C39	广东省	6.57602	5.8878	0.0104207	0.020216	0.012672	0.03604	1	2.19722	15.7198	64.72	24.9046	20.4464	-0.222738	0.049185	103.381	11.5868	0.028044	2.19722	7.35555	C3	广东省	1.5178
50	2020	C39	广东省	6.60797	5.93893	0.00334738	0.0058726	0.020046	0.033738	1	2.19722	15.7427	62.4	25.0213	20.5564	-0.240656	0.061828	102.6	11.6151	0.036236	3.29584	7.48017	C3	广东省	1.5178
50	2021	C39	广东省					0.019177	0.03175	1	2.3979	15.7607	62.7	25.1107	20.4771	-0.012657	0.049203			0.030599	1.38629			广东省	1.5178
55	2000	C33	广东省			0.00835972	0.0163282	0.05664	0.081219		1.94591	13.2357		20.9708	16.0272		0.214531	101.4	9.17598	0.064044	1.38629	3.21483		广东省	1.5178
55	2001	C33	广东省			0.0101145	0.0201825	0.028157	0.126718		2.19722			21.0554	15.872		0.298578	99.3	9.39593	0.030791	1.38629	3.26534		广东省	1.5178
55	2002	C33	广东省			0.00467288	0.0089043	-0.137764	0.444624	0	2.19722			20.9752	15.8722	0.172158	0.135891	98.6	9.51062	-0.149652	1.09861	3.13949		广东省	1.5178
55	2003	C33	广东省					0.009008	0.083209	0	1.94591		46.99	21.0999	15.6054	0.268036	0.134461	100.629	9.67059	0.01666	1.79176	3.23326		广东省	1.5178
55	2004	C33	广东省					0.00414	0.110747	0	1.94591		46.69	20.9399	15.5328	0.131926	0.155932	102.97	9.84504	0.021653	2.94444	3.0219		广东省	1.5178
55	2005	C33	广东省					-0.048666	0.129351	0	1.94591	13.8311	46.38	20.9066	15.5279	0.090171	0.059984	102.25	10.0238	-0.047224	1.38629	2.94658		广东省	1.5178
55	2006	C33	广东省			0.0152888	0.0266553	0.006389	0.080565	0	1.79176	13.7392	39.75	20.8411	15.3138	-0.011096	0.058521	101.786	10.1882	0.032105	1.79176	2.83717		广东省	1.5178
55	2007	C33	广东省			0.00152431	0.0027987	0.017843	0.101133	0	1.94591	13.9799	28.44	20.9985	15.2009	0.156675	0.088447	103.676	10.3665	0.047525	2.70805	2.96445		广东省	1.5178
55	2008	C33	广东省	6.27084		0.00842095	0.0157821	0.013774	0.08209	0	1.94591	13.7987	25.19	21.0566	15.3577	0.135188	0.080493	105.597	10.5132	0.043041	2.3979	2.98661	C3	广东省	1.5178
55	2009	C33	广东省	6.13847		0.0154237	0.0307248	0.02491	0.075173	0	1.94591	14.0353	20.54	21.1172	15.3381	0.340393	0.142178	97.6538	10.5836	0.048396	1.60944	3.01188	C3	广东省	1.5178
55	2010	C33	广东省	6.32394	4.24104	0.0109975	0.0201297	0.02425	0.081192	0	1.94591	14.281	23.16	21.412	16.458	0.486993	0.23548	103.121	10.7367	0.04281	1.94591	3.29371	C3	广东省	1.5178
55	2011	C33	广东省	6.3091	4.24104	0.00289583	0.0057636	0.027449	0.078304	0	1.94591	14.5772	17.65	21.4949	16.8327	0.416663	0.138757	105.321	10.882	0.048997	0	3.34559	C3	广东省	1.5178
55	2012	C33	广东省	6.41894	4.84466	0.00825767	0.0162853	0.002768	0.087759	0	1.94591	14.6729	22.03	21.5682	16.9913	0.214473	0.103173	102.813	10.952	0.020305	0	3.38728	C3	广东省	1.5178
55	2013	C33	广东省	6.47445	5.21917	0.00646556	0.0117709	0.031313	0.072816	0	1.94591	14.7725	28	21.6786	17.2228	0.288663	0.109725	102.5	11.0425	0.057279	0	3.47123	C3	广东省	1.5178
55	2014	C33	广东省	6.42914	5.30594	0.00782505	0.0148173	0.025306	0.07872	0	1.94591	15.0568	28.96	22.0215	17.5461	0.230733	0.028022	102.306	11.1245	0.04504	0	3.82282	C3	广东省	1.5178
55	2015	C33	广东省	6.40819	5.48459	0.00235063	0.0046242	0.015281	0.065637	0	1.94591	15.108	33.3	22.2193	17.5277	0.022251	0.055495	101.549	11.1956	0.037467	0	4.01341	C3	广东省	1.5178
55	2016	C33	广东省	6.51945	5.51341	0.00397424	0.0075355	0.096653	0.040896	0	1.94591	15.1088	32.74	22.6383	17.5525	2.36517	0.137884	102.303	11.3004	0.149147	0	4.47274	C3	广东省	1.5178
55	2017	C33	广东省	6.54944	5.69093	0.00370521	0.0067952	0.150949	0.051847	0	1.94591	15.301	30.41	22.7548	17.5143	0.370091	0.122129	101.508	11.4043	0.209548	0	4.57423	C3	广东省	1.5178
55	2018	C33	广东省	6.61487	5.80489	0.00741541	0.014814	0.210732	0.045922	0	1.94591	15.2035	29.71	23.0897	17.6113	0.025375	0.089709	102.161	11.4853	0.278383	0	4.94761	C3	广东省	1.5178
55	2019	C33	广东省	6.71238	5.8878	0.00965134	0.018124	0.030498	0.056706	0	1.94591	15.2955	28.28	23.1542	17.8381	0.259383	0.063788	103.381	11.5868	0.047257	0	4.98844	C3	广东省	1.5178
55	2020	C33	广东省	6.80707	5.93893	0.0025971	0.0051216	0.032172	0.047585	0	1.94591	15.2958	27.69	23.197	17.913	0.036321	0.086312	102.6	11.6151	0.048603	0	5.00217	C3	广东省	1.5178
55	2021	C33	广东省					0.018497	0.047627	0	1.94591	15.3267	28.56	23.2297	18.0506	0.282594	0.072769			0.031634	0			广东省	1.5178
56	2000	F52	广东省					0.032393	0.031248	1	1.60944	12.3884		20.8266	13.5662		0.050848	101.4	9.17598	0.054019	0	3.02191		广东省	1.5178
56	2001	F52	广东省					0.019432	0.102677	1	1.94591			20.8958	14.2004		0.129234	99.3	9.39593	0.042849	0	3.05509		广东省	1.5178
56	2002	F52	广东省					-0.032147	0.128792	1	1.94591			20.8144	13.064	0.559933	0.140867	98.6	9.51062	-0.012947	0	2.92908		广东省	1.5178
56	2003	F52	广东省			0.00638224	0.0122126	-0.003906	0.050263	1	2.07944		53.21	20.7915	12.2931	-0.482376	0.142026	100.629	9.67059	0.013551	0	2.86499		广东省	1.5178
56	2004	F52	广东省			0.013813	0.0275664	-0.113362	0.829478	1	1.94591		52.07	20.6587	12.3986	-1.49904	0.135775	102.97	9.84504	-0.118653	0	2.68615		广东省	1.5178
56	2005	F52	广东省			0.0227081	0.045041	0.033241	0.127611	1	1.94591	13.3535	51.96	20.4067	13.2641	0.528072	0.053596	102.25	10.0238	0.06733	0	2.38692		广东省	1.5178
56	2006	F52	广东省			0.0102432	0.0179974	-0.04916	0.512397	1	1.94591	13.3375	43.7	20.4229	14.3873	2.20185	0.035171	101.786	10.1882	-0.108417	0	2.36341		广东省	1.5178
56	2007	F52	广东省			0.00981654	0.0172582	0.049997	0.488931	1	2.07944	13.1867	38.54	20.7579	15.0056	-0.004112	0.059253	103.676	10.3665	0.09669	0	2.66974		广东省	1.5178
56	2008	F52	广东省	6.94686		0.00874299	0.0172582	-0.044265	0.7211	1	2.07944	13.5725	45.21	20.8421	15.0268	3.32361	0.060752	105.597	10.5132	-0.072856	0	2.71822	F	广东省	1.5178
56	2009	F52	广东省	7.03991		0.0124449	0.0248405	-0.009324	0.507429	1	2.07944	13.2537	46.71	21.096	15.2103	1.47777	0.012863	97.6538	10.5836	0.01817	0	2.949	F	广东省	1.5178
56	2010	K70	广东省	7.241	4.24104	0.0150209	0.0270523	-0.184631	2.40467	1	2.07944	13.5444	46.81	21.1555	15.2166	1.31161	0.099535	103.121	10.7367	-0.134204	0	2.97329	K	广东省	1.5178
56	2011	K70	广东省	7.17838	4.24104	0.0028466	0.0056491	-0.138259	2.95254	1	2.07944	14.9811	46.93	21.1556	16.081	0.368794	0.012974	105.321	10.882	-0.086474	0	2.93334	K	广东省	1.5178
56	2012	K70	广东省	7.21462	4.84466	0.00498423	0.0099375	-0.008023	0.615856	1	2.07944	14.9217	40.05	21.4196	15.4315	-0.151917	0.002315	102.813	10.952	0.027812	0	3.18218	K	广东省	1.5178
56	2013	K70	广东省	7.36412	5.21917	0.00918585	0.0183506	0.496373	1.98702	1	2.07944	15.2496	36.05	22.7778	16.2251	2.84768	0.000636	102.5	11.0425	0.582054	0	4.72239	K	广东省	1.5178
56	2014	K70	广东省	7.30614	5.30594	0.00432296	0.0084131	-0.068953	0.742015	1	2.07944	15.4352	32.23	22.7866	16.3399	-0.23583	0.001661	102.306	11.1245	-0.037366	0	4.6931	K	广东省	1.5178
56	2015	K70	广东省	7.41945	5.48459	0.00127156	0.0024808	0.004796	0.194947	1	1.60944	14.9552	68	22.8022	16.2793	4.17758	0.013176	101.549	11.1956	0.027649	0	4.67218	K	广东省	1.5178
56	2016	K70	广东省	7.72864	5.51341	0.00185402	0.0037051	0.01094	0.190544	1	2.19722	15.4254	69.11	23.0879	16.6985	0.342581	0.07036	102.303	11.3004	0.022241	0	4.98546	K	广东省	1.5178
56	2017	K70	广东省	7.69221	5.69093	0.00103318	0.0019802	0.014824	0.128563	1	2.19722	15.4054	67.4	23.3744	17.1438	-0.476674	0.044449	101.508	11.4043	0.033701	0	5.30662	K	广东省	1.5178
56	2018	K70	广东省	7.72192	5.80489	0.00540898	0.0095988	0.008952	0.133936	1	2.19722	15.4359	66.52	23.3076	16.9839	0.158085	0.009116	102.161	11.4853	0.034234	0	5.18184	K	广东省	1.5178
56	2019	L72	广东省	7.44009	5.8878	0.00539046	0.0095389	0.006123	0.107266	1	2.19722	15.1814	64.58	23.2455	16.2362	-0.050635	0.005683	103.381	11.5868	0.032668	0	5.06331	L	广东省	1.5178
56	2020	L72	广东省	7.33218	5.93893	0.0039761	0.0070866	-0.02719	0.14427	1	2.07944	15.3914	61.88	23.1877	16.5744	-0.318623	0.008991	102.6	11.6151	0.004399	0	4.95044	L	广东省	1.5178
56	2021	L72	广东省					-0.115134	0.135401	1	2.07944	15.4186		23.1144	16.4966	0.09286	0.00209			-0.05357	0			广东省	1.5178
58	2000	C39	广东省					0.002972	0.062393		1.94591	12.6068		22.1363	17.2839		0.064023	101.4	9.17598	0.020373	0	4.59628		广东省	1.5178
58	2001	C39	广东省					-0.103086	0.19163		1.94591			21.9643	17.0175		0.13712	99.3	9.39593	-0.096332	0	4.35685		广东省	1.5178
58	2002	C39	广东省					0.040925	0.071404		1.94591			22.0377	17.0661	0.093895	0.238004	98.6	9.51062	0.064498	0	4.40156		广东省	1.5178
58	2003	C39	广东省			0.00816175	0.0155681	0.056503	0.062224		2.19722		55.1	22.0871	16.9652	0.293658	0.179779	100.629	9.67059	0.085312	0	4.41895		广东省	1.5178
58	2004	C39	广东省			0.0127316	0.0236051	0.035348	0.07001	1	2.19722		55.1	22.0741	16.8797	-0.043038	0.159586	102.97	9.84504	0.048799	0	4.36381		广东省	1.5178
58	2005	C39	广东省			0.0281594	0.0556067	-0.070551	0.118581	1	2.19722	13.9404	55.1	21.9641	17.2347	0.327254	0.113671	102.25	10.0238	-0.066755	0	4.19665		广东省	1.5178
58	2006	C39	广东省			0.0184919	0.035535	-0.048554	0.086294	1	2.19722	13.9108	50.98	21.8719	16.9797	0.025703	0.076034	101.786	10.1882	-0.045709	0	4.05072		广东省	1.5178
58	2007	C39	广东省			0.0245547	0.0490484	0.04011	0.315696	1	2.19722	13.8499	50.25	21.2201	15.8282	0.013875	0.158985	103.676	10.3665	0.078866	0	3.28341		广东省	1.5178
58	2008	L71	广东省	6.57464		0.0185981	0.0369161	0.03513	0.180882	1	2.19722	13.912	41.12	21.1803	15.6341	0.174749	0.253378	105.597	10.5132	0.043177	0	3.20011	L	广东省	1.5178
58	2009	L71	广东省	6.30699		0.0128698	0.0256665	-0.229915	0.145871	1	2.19722	14.1091	36.02	21.0304	15.2651	0.17962	0.356851	97.6538	10.5836	-0.287732	0	2.99851	L	广东省	1.5178
58	2010	L71	广东省	5.91172	4.24104	0.00559256	0.0111541	0.043339	0.096326	1	2.19722	14.0619	36.98	21.106	16.1442	0.062596	0.390663	103.121	10.7367	0.047331	0	3.03979	L	广东省	1.5178
58	2011	L71	广东省	7.09679	4.24104	0.00767949	0.0152805	0.041107	0.150658	1	2.19722	14.3335	36.88	21.2382	16.1494	0.116587	0.385065	105.321	10.882	0.042273	0	3.14311	L	广东省	1.5178
58	2012	L72	广东省	7.01962	4.84466	0.00731992	0.0145026	0.031747	0.112101	1	2.19722	14.4163	36.97	21.2776	16.1817	0.029828	0.260317	102.813	10.952	0.030842	0	3.14601	L	广东省	1.5178
58	2013	L72	广东省	7.19634	5.21917	0.00801979	0.0158021	0.034099	0.078246	1	2.19722	14.5632	35.43	21.4817	16.6526	-0.179468	0.157191	102.5	11.0425	0.040866	0	3.33092	L	广东省	1.5178
58	2014	L72	广东省	7.35493	5.30594	0.00794605	0.0158021	0.02958	0.066642	1	2.19722	14.6762	35.1	21.7015	16.7525	-0.09165	0.143646	102.306	11.1245	0.051328	0	3.53705	L	广东省	1.5178
58	2015	L72	广东省	7.56953	5.48459	0.0051486	0.0101787	0.041294	0.059637	1	2.19722	14.6269	33.52	21.6844	16.8997	-0.115976	0.105376	101.549	11.1956	0.053602	0	3.47777	L	广东省	1.5178
58	2016	L72	广东省	7.5301	5.51341	0.00197364	0.0037402	0.055814	0.089297	1	2.19722	14.6345	34.04	21.6587	16.6379	0.220497	0.070438	102.303	11.3004	0.068638	0	3.40879	L	广东省	1.5178
58	2017	L72	广东省	7.60245	5.69093	0.00815472	0.0153708	0.04405	0.072694	1	2.07944	14.5771	38.5873	22.6681	17.5294	3.24581	0.135555	101.508	11.4043	0.077859	0	4.54887	L	广东省	1.5178
58	2018	L72	广东省	7.71219	5.80489	0.00745385	0.0133602	0.003303	0.075961		2.07944	14.1096	58.58	22.6873	17.6012	-0.713115	0.240431	102.161	11.4853	0.02178	0	4.53214	L	广东省	1.5178
58	2019	L72	广东省	7.44009	5.8878	0.00545277	0.0098845	0.016665	0.089645	1	2.07944	14.0728	58.63	22.5463	18.0223	0.090563	0.128349	103.381	11.5868	0.048877	0	4.32181	L	广东省	1.5178
58	2020	L72	广东省	7.33218	5.93893	0.00753701	0.0149819	0.005176	0.07489	1	2.19722	14.317	59.75	22.4865	18.4484	0.076594	0.14022	102.6	11.6151	0.02967	0	4.21002	L	广东省	1.5178
58	2021	L72	广东省					0.017546	0.061745	1	2.19722	13.9883	58.89	22.4518	18.5674	0.244557	0.19385			0.050975	0			广东省	1.5178
59	2000	C25	广东省					0.001493	0.091923	1	1.79176			21.6592	14.7171		0.024131	101.4	9.17598	0.002535	0	4.08933		广东省	1.5178
59	2001	C25	广东省					0.001608	0.087252	1	1.79176	10.8198		21.6171	15.1807		0.018817	99.3	9.39593	0.009809	0	4.00209		广东省	1.5178
59	2002	C25	辽宁省					-0.02329	0.087449	1	2.3979	10.8198		21.6392	14.3318	0.091748	0.03607	98.9	8.60488	0.020451	0	3.9869		辽宁省	0.609826
59	2003	C25	辽宁省			0.00999499	0.0193058	0.002177	0.071143	1	2.19722	10.8198	74.74	21.7099		-0.154338	0.061305	101.686	8.69994	0.047518	0	4.02656		辽宁省	0.609826
59	2004	C25	辽宁省			0.00960103	0.0183195	0.046407	0.08743	1	2.19722		74.75	21.8281	15.2381	0.081472	0.055529	103.464	8.80568	0.079729	0	4.12075		辽宁省	0.609826
59	2005	C25	辽宁省			0.0165484	0.0330313	0.05935	0.078492	1	2.19722		65.5	22.147	15.2411	-0.044594	0.077656	101.357	8.99309	0.061285	0	4.44875		辽宁省	0.609826
59	2006	C25	辽宁省			0.014309	0.0286141	0.019933	0.078339	1	2.19722	13.0815	64.84	22.223	14.8916	0.331367	0.097054	101.222	9.13825	0.057188	0	4.49775		辽宁省	0.609826
59	2007	C25	辽宁省			0.0112283	0.0222242	0.026738	0.138625	1	2.19722		62.91	22.9182	17.9631	0.059485	0.516882	105.122	9.32048	0.046183	0	5.29482		辽宁省	0.609826
59	2008	C25	辽宁省	6.54094		0.00879384	0.0175794	0.022958	0.124925	1	2.19722		77.22	23.5424	17.9786	-0.136329	0.27366	104.637	9.52285	0.031863	0	6.04181	C2	辽宁省	0.609826
59	2009	C25	辽宁省	6.39284		0.0234597	0.0464633	0.009402	0.170625	1	2.19722		60.01	23.8168	17.8777	0.092867	0.032267	100.049	9.62987	0.01759	0	6.35828	C2	辽宁省	0.609826
59	2010	C25	辽宁省	7.087	2.91615	0.0153161	0.0288839	0.015551	0.043068	1	2.19722	12.9518	57.64	24.0018	17.723	0.725519	0.087352	103.041	9.82321	0.049485	0	6.56237	C2	辽宁省	0.609826
59	2011	C25	辽宁省	7.26512	2.91615	0.0150148	0.0283529	0.029506	0.037336	1	2.19722	14.6059	57.49	24.0744	18.146	0.003738	0.067816	105.165	10.0091	0.079481	0	6.61903	C2	辽宁省	0.609826
59	2012	C25	辽宁省	7.08372	4.32902	0.0197712	0.0393849	0.000609	0.035063	1	2.19722	14.6189	57.14	24.2123	18.0408	0.897223	0.122686	102.842	10.1205	0.037844	0	6.76362	C2	辽宁省	0.609826
59	2013	C25	辽宁省	7.09265	4.79761	0.0093525	0.0166401	-0.005695	0.036848	1	2.07944	14.4861	56.8	24.0712	18.0149	0.12799	0.092958	102.4	10.2115	0.019259	0	6.5347	C2	辽宁省	0.609826
59	2014	C25	辽宁省	7.01367	5.04097	0.0206389	0.0409135	-0.042954	0.030736	1	2.19722	14.1181	59.09	24.2671	17.5497	0.725537	0.143663	101.695	10.2621	-0.01658	0	6.75744	C2	辽宁省	0.609826
59	2015	C25	辽宁省	6.8542	5.26419	0.0136017	0.025195	0.012117	0.048996	0	2.19722	13.9489	58.79	24.1218	17.6928	0.58393	0.10678	101.38	10.2636	0.045793	0	6.52227	C2	辽宁省	0.609826
59	2016	C25	辽宁省	7.1311	5.34451	0.00573892	0.0112622	0.058913	0.054854	0	1.94591	14.649	52.35	24.1691	17.617	0.122838	0.13071	101.57	10.01	0.094707	0	6.54568	C2	辽宁省	0.609826
59	2017	C25	辽宁省	7.37696	5.52727	0.00463234	0.008426	0.062682	0.048131	0	2.19722	14.904	50.27	24.1562	17.962	0.260029	0.204337	101.357	10.0609	0.092876	2.89037	6.48836	C2	辽宁省	0.609826
59	2018	C25	辽宁省	7.60902	5.62369	0.0174522	0.0335471	0.034618	0.044773	1	2.19722	15.3235	52.46	24.2033	18.5166	0.244391	0.266195	102.49	10.1392	0.056862	2.99573	6.51155	C2	辽宁省	0.609826
59	2019	C25	辽宁省	7.60075	5.68191	0.0269945	0.0534075	0.035729	0.038632	1	2.19722	14.8807	53.95	24.1029	18.2451	0.204318	0.242368	102.364	10.123	0.055225	3.17805	6.33697	C2	辽宁省	0.609826
59	2020	C25	辽宁省	7.46342	5.7299	0.0293773	0.0534075	0.012365	0.043198	1	2.19722	14.8886	54.34	24.0519	18.0345	0.402242	0.278388	102.4	10.1312	0.02895	3.49651	6.22896	C2	辽宁省	0.609826
59	2021	C25	辽宁省					0.029182	0.042927	1	2.19722	14.9044	55.48	24.1926	18.5566	1.19394	0.297951			0.047004	1.60944			辽宁省	0.609826
60	2000	C32	广东省			0.00495525	0.0087902	0.030919	0.115307		2.3979			22.2447	18.265		0.043308	101.4	9.17598	0.064077	0	4.64326		广东省	1.5178
60	2001	C32	广东省			0.00027542	0.0005125	0.009405	0.097641		2.3979			22.2625	15.8164		0.070979	99.3	9.39593	0.046675	0	4.62413		广东省	1.5178
60	2002	C32	广东省			4.973e-05	9.03e-05	0.0124	0.1183		2.48491			22.2562	17.4139	0.306202	0.07287	98.6	9.51062	0.048086	0	4.57677		广东省	1.5178
60	2003	C32	广东省			0.00710892	0.0123579	0.014128	0.119335		2.63906		54.39	22.2949	17.1767	0.191327	0.083252	100.629	9.67059	0.04586	0	4.58237		广东省	1.5178
60	2004	C32	广东省			0.00734303	0.0131259	0.028782	0.124604		2.30259		57.13	22.3221	16.7441	0.371864	0.078679	102.97	9.84504	0.063212	0	4.57449		广东省	1.5178
60	2005	C32	广东省			0.004361	0.007946	0.059709	0.123732	1	2.3979	14.5622	50.18	22.282	17.3825	-0.055979	0.055217	102.25	10.0238	0.098146	0	4.48708		广东省	1.5178
60	2006	C32	广东省			0.00970177	0.0193033	0.158151	0.087832	1	2.30259	14.7938	47.42	22.6971	17.9227	0.000576	0.170168	101.786	10.1882	0.197804	0	4.94399		广东省	1.5178
60	2007	C32	广东省			0.0255207	0.0487737	0.153099	0.063579	1	2.30259	15.0215	48.67	22.7944	18.8302	0.069665	0.131694	103.676	10.3665	0.197112	0	5.02272		广东省	1.5178
60	2008	C32	广东省	6.95433		0.0194113	0.0374163	0.051193	0.071287	1	2.3979	14.9007	44.66	22.7927	18.8181	-0.210388	0.097656	105.597	10.5132	0.099725	0	4.98053	C3	广东省	1.5178
60	2009	C32	广东省	6.65821		0.0180349	0.0338708	0.044642	0.083186	1	2.3979	15.5877	46.16	23.1783	19.1904	0.127268	0.119664	97.6538	10.5836	0.05637	0	5.41866	C3	广东省	1.5178
60	2010	C32	广东省	6.97014	4.24104	0.0108862	0.0211737	0.065198	0.070286	1	2.3979	15.6121	45.67	23.4023	19.4984	-0.035805	0.08404	103.121	10.7367	0.094051	0	5.6622	C3	广东省	1.5178
60	2011	C32	广东省	7.12358	4.24104	0.00783618	0.0149783	0.077878	0.037393	1	2.3979	15.5649	42.99	23.3653	19.3689	1.21359	0.065313	105.321	10.882	0.111188	0	5.57514	C3	广东省	1.5178
60	2012	C32	广东省	7.15447	4.84466	0.0116596	0.0233183	0.037944	0.037513	1	2.3979	15.5674	44.46	23.3675	19.3341	0.408548	0.068189	102.813	10.952	0.06701	0	5.53792	C3	广东省	1.5178
60	2013	C32	广东省	7.18109	5.21917	0.00688154	0.0120019	0.02914	0.028314	1	2.3979	15.6257	46.37	23.3939	19.2297	0.998256	0.070834	102.5	11.0425	0.049387	0	5.53155	C3	广东省	1.5178
60	2014	C32	广东省	7.20664	5.30594	0.00619214	0.0120019	0.038741	0.022907	1	2.3979	15.5578	45.47	23.3776	19.2006	-0.178816	0.046285	102.306	11.1245	0.064911	0	5.47076	C3	广东省	1.5178
60	2015	C32	广东省	7.02389	5.48459	0.00796144	0.0159027	0.016415	0.0302	1	2.30259	15.4332	45.59	23.4885	19.085	0.146009	0.063471	101.549	11.1956	0.035847	0	5.57249	C3	广东省	1.5178
60	2016	C32	广东省	7.07674	5.51341	0.0115183	0.0223855	0.020149	0.035004	1	2.30259	15.4898	45.8	23.5547	19.1269	-0.233071	0.067831	102.303	11.3004	0.036669	0	5.61756	C3	广东省	1.5178
60	2017	C32	广东省	7.3182	5.69093	0.0036139	0.0064828	0.057955	0.039114	0	2.19722	16.2929	42.17	23.6608	19.3655	-0.15031	0.113641	101.508	11.4043	0.077126	0.693147	5.7148	C3	广东省	1.5178
60	2018	C32	广东省	7.39694	5.80489	0.00349534	0.006098	0.04663	0.023606	0	2.19722	15.9492	40.95	23.694	19.5807	-0.464358	0.097743	102.161	11.4853	0.069428	0.693147	5.71797	C3	广东省	1.5178
60	2019	C32	广东省	7.42325	5.8878	0.0081692	0.016176	0.042882	0.023397	1	2.19722	16.0535	41.72	23.7349	19.6691	-0.323367	0.096714	103.381	11.5868	0.060199	1.38629	5.73124	C3	广东省	1.5178
60	2020	C32	广东省	7.37401	5.93893	0.00760278	0.0148996	0.045171	0.016803	1	2.19722	15.9872	41.49	23.9157	19.6686	0.106515	0.060898	102.6	11.6151	0.057236	0.693147	5.92848	C3	广东省	1.5178
60	2021	C32	广东省					0.044237	0.011986	1	2.19722	15.9569	39.55	24.0412	19.8476	0.032589	0.05905			0.056191	0			广东省	1.5178
61	2000	F51	广东省					0.048782	0.129321		2.3979			21.5327	16.3672		0.09566	101.4	9.17598	0.071707	0	3.82764		广东省	1.5178
61	2001	F51	广东省					0.040484	0.117911		2.30259			21.724	16.3865		0.079412	99.3	9.39593	0.063185	0	4.00254		广东省	1.5178
61	2002	F51	广东省					0.051649	0.077393		2.56495			21.9153	15.9191	-0.023959	0.077426	98.6	9.51062	0.082535	0	4.18052		广东省	1.5178
61	2003	F51	广东省			0.00283555	0.0055714	0.028786	0.085394	1	2.56495		38	21.9769	16.206	0.097686	0.06154	100.629	9.67059	0.046881	0	4.21131		广东省	1.5178
61	2004	F51	广东省			0.00383971	0.0076778	0.007506	0.098577	1	2.56495		38.12	22.1336	16.5888	-0.058893	0.061388	102.97	9.84504	0.023044	0	4.35306		广东省	1.5178
61	2005	F51	广东省			0.00957058	0.018203	0.021627	0.102114	1	2.56495	13.9561	46.33	22.2093	16.7794	0.069649	0.061248	102.25	10.0238	0.044735	0	4.40163		广东省	1.5178
61	2006	F51	广东省			0.00724854	0.0142276	0.02054	0.137465	1	2.56495	14.0327	48.05	22.1631	16.5977	0.281776	0.115522	101.786	10.1882	0.044862	0	4.3075		广东省	1.5178
61	2007	F51	广东省			0.00264849	0.0047041	0.045906	0.17755	1	2.56495	14.4253	48.08	22.3916	16.9135	0.540981	0.209794	103.676	10.3665	0.086113	0	4.53687		广东省	1.5178
61	2008	F51	广东省	7.07484		0.00225716	0.0044608	0.020419	0.228609	1	2.56495	14.3489	47.03	22.5405	17.2293	0.174655	0.253666	105.597	10.5132	0.037308	0	4.6748	F	广东省	1.5178
61	2009	F51	广东省	7.16005		0.00393547	0.0077757	0.02232	0.234548	1	2.56495	14.3148	44.31	22.6707	17.723	-1.40602	0.306989	97.6538	10.5836	0.037992	0.693147	4.79206	F	广东省	1.5178
61	2010	F51	广东省	7.29362	4.24104	0.00612296	0.0121747	0.030662	0.244332	1	2.56495	14.4177	44.68	22.9329	18.0928	0.079427	0.347961	103.121	10.7367	0.052181	0	5.07297	F	广东省	1.5178
61	2011	F51	广东省	7.57664	4.24104	0.0119528	0.0233483	0.02761	0.214453	1	2.56495	14.5075	45.07	22.9713	18.2174	-0.162725	0.188869	105.321	10.882	0.048183	1.38629	5.0804	F	广东省	1.5178
61	2012	L72	广东省	7.01962	4.84466	0.017993	0.0353889	0.009888	0.234677	1	2.56495	14.1215	42.43	23.0857	18.0003	0.16929	0.141834	102.813	10.952	0.031004	0	5.18265	L	广东省	1.5178
61	2013	L72	广东省	7.19634	5.21917	0.0080664	0.0153191	0.01766	0.179921	1	2.56495	14.49	56.38	23.2266	18.2749	-0.084236	0.119301	102.5	11.0425	0.032658	0	5.31944	L	广东省	1.5178
61	2014	L72	广东省	7.35493	5.30594	0.00771673	0.0153191	0.009808	0.246013	1	2.56495	14.554	67.19	23.3483	18.382	0.091098	0.074583	102.306	11.1245	0.024118	0	5.43347	L	广东省	1.5178
61	2015	L72	广东省	7.56953	5.48459	0.00384041	0.0071318	0.002744	0.243664	1	2.56495	14.5931	66.82	23.504	18.6143	0.105475	0.072142	101.549	11.1956	0.01765	0	5.59244	L	广东省	1.5178
61	2016	L72	广东省	7.5301	5.51341	0.00397937	0.0071318	0.005407	0.198316	1	2.56495	14.9725	69.4	23.571	18.7615	0.214403	0.068302	102.303	11.3004	0.022468	0	5.63867	L	广东省	1.5178
61	2017	L72	广东省	7.60245	5.69093	0.00685271	0.0137029	0.003246	0.158004	1	2.56495	14.9258	69.53	23.6594	18.8705		0.096732	101.508	11.4043	0.019298	0	5.71305	L	广东省	1.5178
61	2018	L72	广东省	7.71219	5.80489	0.0162757	0.0324222	0.005275	0.166559	1	2.56495	15.0166	70.31	23.6677	19.0411	0.007152	0.097913	102.161	11.4853	0.022629	0	5.68377	L	广东省	1.5178
61	2019	L72	广东省	7.44009	5.8878	0.0100315	0.0187193	0.020757	0.139492	1	2.48491	14.6696	70.31	23.6988	19.2279	-0.026231	0.116356	103.381	11.5868	0.038554	0	5.68424	L	广东省	1.5178
61	2020	L72	广东省	7.33218	5.93893	0.00339937	0.0067906	0.022783	0.12987	1	2.48491	14.6791	69.66	23.6888	19.5443	0.019322	0.071551	102.6	11.6151	0.038013	0	5.63121	L	广东省	1.5178
61	2021	L72	广东省					0.023976	0.11274	1	2.48491	14.7204		23.7519	19.8284	-0.043763	0.074093			0.040464	0			广东省	1.5178
62	2000	L71	广东省			0.0183498	0.035481	0.076552	0.071881		1.94591			20.9581	15.046		0.177432	101.4	9.17598	0.056624	0	3.20129		广东省	1.5178
62	2001	L71	广东省			0.0153329	0.0272016	0.046746	0.102041		1.79176			20.9751	15.0341		0.552105	99.3	9.39593	0.027793	0	3.17943		广东省	1.5178
62	2002	L71	广东省			0.00192105	0.0037883	0.017967	0.122693		2.19722			21.1082	15.6786	0.178862		98.6	9.51062	0.014034	0	3.28221		广东省	1.5178
62	2003	L71	广东省			0.00523253	0.0100359	0.001115	0.123415	1	2.19722		53.97	21.081	15.5918	0.217868	0.334493	100.629	9.67059	-0.004698	0	3.21287		广东省	1.5178
62	2004	L71	广东省			0.00434279	0.0075869	0.014466	0.063983	1	2.07944		53.697	21.7233	16.9893	0.018581		102.97	9.84504	0.022963	0	3.88168		广东省	1.5178
62	2005	L71	广东省			0.0298796	0.0550762	0.010584	0.066653	1	2.19722	13.0541	53.53	21.7083	17.1708	0.042635	0.143016	102.25	10.0238	0.017067	0	3.8248		广东省	1.5178
62	2006	L71	广东省			0.0278705	0.0489	0.024858	0.081586	1	2.19722	13.3383	52.17	21.6322	17.0244	-0.021274	0.090273	101.786	10.1882	0.038113	0	3.69899		广东省	1.5178
62	2007	L71	广东省			0.00084683	0.001601	0.022828	0.064211	1	2.07944	12.6195	50.69	21.7475	16.4099	0.077479	0.083839	103.676	10.3665	0.03632	0	3.78907		广东省	1.5178
62	2008	L71	广东省	6.57464		0.0201636	0.0350843	0.015574	0.0555	1	2.19722	13.7102	50.02	21.4409	15.0036	-0.206426	0.25805	105.597	10.5132	0.013947	0	3.40564	L	广东省	1.5178
62	2009	L71	广东省	6.30699		0.0231149	0.0436135	0.073865	0.047452	1	2.19722	13.8643	77.16	21.7345	15.1833	1.02606	0.222896	97.6538	10.5836	0.10734	0	3.69442	L	广东省	1.5178
62	2010	L71	广东省	5.91172	4.24104	0.0060251	0.0116365	0.046257	0.148732	1	2.19722	13.8451	77.23	22.0651	15.4606	0.151324	0.180372	103.121	10.7367	0.063547	0	4.03343	L	广东省	1.5178
62	2011	L71	广东省	7.09679	4.24104	0.0120309	0.0240575	0.010625	0.167753	1	2.19722	14.3199	77.79	22.2631	16.3518	0.170711	0.104245	105.321	10.882	0.028163	0	4.22485	L	广东省	1.5178
62	2012	L72	广东省	7.01962	4.84466	0.0126338	0.0252664	0.056602	0.097861	1	2.19722	14.601	76.44	22.3323	16.5047	2.05753	0.170945	102.813	10.952	0.100542	0	4.26655	L	广东省	1.5178
62	2013	L72	广东省	7.19634	5.21917	0.0141258	0.0252664	0.083314	0.071635	1	2.19722	14.7788	76.43	22.3071	17.0884	1.88922	0.113703	102.5	11.0425	0.181423	0	4.19672	L	广东省	1.5178
62	2014	L72	广东省	7.35493	5.30594	0.00579878	0.0107804	0.116519	0.05303	0	2.19722	14.8783	78.16	22.121	17.186	-0.286599	0.163235	102.306	11.1245	0.165925	0	3.93842	L	广东省	1.5178
62	2015	L72	广东省	7.56953	5.48459	0.00470476	0.0090935	0.060448	0.074648	0	2.19722	15.0588	79.52	22.545	17.6462	2.78822	0.205551	101.549	11.1956	0.081376	0	4.40021	L	广东省	1.5178
62	2016	L72	广东省	7.5301	5.51341	0.00854851	0.0169643	0.063531	0.034774	0	2.19722	15.3893	79.31	22.6581	18.0835	0.098887	0.129454	102.303	11.3004	0.077037	0	4.49669	L	广东省	1.5178
62	2017	F51	广东省	8.32471	5.69093	0.00611868	0.0108525	0.05332	0.031378	0	2.19722	15.4828	79.61	22.871	19.0118	0.17002	0.131801	101.508	11.4043	0.073659	0	4.71664	F	广东省	1.5178
62	2018	F51	广东省	8.34077	5.80489	0.00798319	0.0140842	0.074702	0.023578	0	2.07944	15.3737	79.76	23.0556	19.0203	0.077767	0.130633	102.161	11.4853	0.106949	0	4.90512	F	广东省	1.5178
62	2019	F51	广东省	8.38825	5.8878	0.00929683	0.0177997	0.063191	0.016218	0	2.19722	15.3737	79.65	23.1525	19.0954	0.102565	0.144811	103.381	11.5868	0.091281	0	4.98628	F	广东省	1.5178
62	2020	F51	广东省	8.38009	5.93893	0.00250179	0.0044168	0.058797	0.012743	0	2.19722	15.5507	79.16	23.2281	19.2739	-0.026208	0.147876	102.6	11.6151	0.072329	0	5.04125	F	广东省	1.5178
62	2021	F51	广东省					0.066132	0.013599	0	2.19722	15.6032	79.56	23.4812	19.9042	-0.010602	0.158629			0.082891	0			广东省	1.5178
63	2000	C39	广东省			0.00574118	0.0114762	0.059407	0.162064		1.38629			22.5671	18.4568		0.139262	101.4	9.17598	0.120008	4.77069	5.14688		广东省	1.5178
63	2001	C39	广东省			0.00305819	0.0054122	0.066827	0.18545		2.56495			22.9265	19.2172		0.191461	99.3	9.39593	0.136666	4.12713	5.54506		广东省	1.5178
63	2002	C39	广东省			0.00260103	0.0051737	0.049698	0.176918		2.56495			23.2414	20.34	1.23487	0.236911	98.6	9.51062	0.119489	5.36598	5.89812		广东省	1.5178
63	2003	C39	广东省			0.00154316	0.0030567	0.051703	0.160435		2.56495		63.68	23.4812	20.7223	0.587779	0.24006	100.629	9.67059	0.12896	5.98394	6.1631		广东省	1.5178
63	2004	C39	广东省			0.0138917	0.0249537	0.058076	0.171776	1	2.77259		69.89	23.7606	21.108	0.396179	0.364423	102.97	9.84504	0.117261	6.44572	6.48481		广东省	1.5178
63	2005	C39	广东省			0.0228966	0.0457297	0.061679	0.145397	1	2.63906	15.0022	63.58	23.8042	20.7401		0.255893	102.25	10.0238	0.113603	6.91374	6.50185		广东省	1.5178
63	2006	C39	广东省			0.0126384	0.0228563	0.036424	0.174117	1	2.63906	15.0662	63.69	23.9782	20.6894	0.309206	0.166341	101.786	10.1882	0.06587	7.69348	6.69104		广东省	1.5178
63	2007	C39	广东省			0.00257054	0.0051117	0.037052	0.143427	1	2.63906	15.4025	60.47	24.3913	20.9399	0.378939	0.161074	103.676	10.3665	0.072849	8.32166	7.20578		广东省	1.5178
63	2008	C39	广东省	6.08495		0.00800273	0.0156911	0.037588	0.047405	1	2.63906	15.3935	60.99	24.6525	21.09	0.317758	0.223021	105.597	10.5132	0.097516	8.2913	7.52412	C3	广东省	1.5178
63	2009	C39	广东省	6.04053		0.0119232	0.0237978	0.039444	0.138529	1	2.63906	15.4383	58.19	24.9478	21.5982	0.151512	0.205961	97.6538	10.5836	0.08174	8.58242	7.89635	C3	广东省	1.5178
63	2010	C39	广东省	6.12444	4.24104	0.0100835	0.0197997	0.041312	0.135237	1	2.63906	15.5947	58.38	25.1559	21.854	0.578002	0.17712	103.121	10.7367	0.086323	8.46863	8.15132	C3	广东省	1.5178
63	2011	C39	广东省	6.11404	4.24104	0.00333904	0.0065813	0.021288	0.028192	1	2.63906	15.6244	57.93	25.3807	21.6025	0.335183	0.196094	105.321	10.882	0.070422	8.35114	8.4342	C3	广东省	1.5178
63	2012	C39	广东省	6.04743	4.84466	0.00536096	0.0102223	-0.024241	0.131925	1	2.63906	14.7132	59.55	25.4003	21.5762	0.298165	0.210893	102.813	10.952	-0.00398	8.09407	8.42245	C3	广东省	1.5178
63	2013	C39	广东省	6.14705	5.21917	0.00937099	0.0186699	0.014325	0.127418	1	2.63906	16.0617	56.44	25.3292	21.6624	0.204428	0.201023	102.5	11.0425	0.061365	7.68754	8.27986	C3	广东省	1.5178
63	2014	C39	广东省	6.22881	5.30594	0.0101212	0.0186699	0.025681	0.135508	1	2.63906	16.6474	53.22	25.3887	21.7554	0.074262	0.162221	102.306	11.1245	0.070405	8.12858	8.32576	C3	广东省	1.5178
63	2015	C39	广东省	6.29522	5.48459	0.00429313	0.0083778	0.030938	0.145568	1	2.56495	17.0031	56.66	25.5182	22.0165	0.39951	0.220168	101.549	11.1956	0.064282	8.18535	8.47373	C3	广东省	1.5178
63	2016	C39	广东省	6.39429	5.51341	0.0304926	0.0554825	-0.00994	0.150642	0	2.63906	16.7522	56.34	25.6766	22.366	0.246253	0.212155	102.303	11.3004	-0.015089	8.22363	8.66566	C3	广东省	1.5178
63	2017	C39	广东省	6.45082	5.69093	0.0309988	0.0569698	0.037415	0.147217	1	2.63906	16.4823	54.71	25.6928	22.7233	0.428301	0.209147	101.508	11.4043	0.077155	7.86365	8.64959	C3	广东省	1.5178
63	2018	C39	广东省	6.51192	5.80489	0.0366428	0.0684088	-0.053725	0.042701	1	2.19722	15.5595	53.26	25.5858	22.5574	0.38353	0.163386	102.161	11.4853	-0.088868	7.52402	8.45248	C3	广东省	1.5178
63	2019	C39	广东省	6.57602	5.8878	0.0110523	0.0221	0.040911	0.052601	1	2.19722	16.8285	51.79	25.6735	22.9154	0.349663	0.201879	103.381	11.5868	0.072168	7.36074	8.5411	C3	广东省	1.5178
63	2020	C39	广东省	6.60797	5.93893	0.00624795	0.0109756	0.031345	0.049236	1	2.19722	17.1729	46.85	25.7381	23.079	0.014526	0.208471	102.6	11.6151	0.05024	6.64509	8.5964	C3	广东省	1.5178
63	2021	C39	广东省					0.041691	0.047542	1	2.19722	17.2472	46.29	25.8518	23.1821	-0.001877	0.231511			0.06998	4.31749			广东省	1.5178
65	2000	E48	广东省					0.049601	0.045232		2.19722			19.5395	15.3241		0.056112	101.4	9.17598	0.079554	0	1.37645		广东省	1.5178
65	2001	E48	广东省					0.020109	0.049089		2.30259			20.5692	16.3945		0.112821	99.3	9.39593	0.055714	0	2.35343		广东省	1.5178
65	2002	E48	广东省					0.026468	0.0193		2.19722			20.6807	16.0478	0.977656	0.078433	98.6	9.51062	0.052064	0	2.42901		广东省	1.5178
65	2003	E48	广东省			0.00801174	0.0153963	0.015728	0.018724		2.19722		78.67	20.9074	16.4783	1.30137	0.125052	100.629	9.67059	0.03747	0	2.62735		广东省	1.5178
65	2004	E48	广东省			0.00592409	0.0115426	0.032946	0.014501		2.19722		75.46	20.911	15.9537	2.57643	0.28754	102.97	9.84504	0.071147	0	2.59119		广东省	1.5178
65	2005	E48	广东省			0.00944911	0.0178183	0.018523	0.019443	1	2.19722	13.8528	66.94	21.009	15.5425	0.911819	0.246225	102.25	10.0238	0.050331	0	2.65565		广东省	1.5178
65	2006	E48	广东省			0.0142918	0.0285834	0.012642	0.034188	1	2.19722	13.8105	67.58	21.1063	15.0572	-0.078013	0.316859	101.786	10.1882	0.042642	0	2.7201		广东省	1.5178
65	2007	E48	北京市			0.0084842	0.0151272	-0.040304	0.046328	1	2.19722	13.7992	72.04	21.018	14.5614	2.11521	0.116407	102.405	9.1949	-0.034274	0	2.58523		北京市	0.604662
65	2008	E48	北京市	6.99197		0.00407472	0.0074669	0.014346	0.037738	1	2.19722	14.0962	70.88	21.5153	14.7906	3.26987	0.117314	105.062	9.31605	0.024414	0	3.08822	E	北京市	0.604662
65	2009	E48	北京市	7.26256		0.00528113	0.010203	0.019929	0.024199	1	2.19722	14.6175	72.24	21.5728	14.8253	1.30475	0.370521	98.4583	9.40533	0.109608	0	3.1124	E	北京市	0.604662
65	2010	E48	北京市	7.43306	4.37462	0.0021087	0.0041475	0.025456	0.020584	1	1.79176	14.3578	65.94	21.3927	15.3364	3.81039	0.44553	102.4	9.55489	0.175347	0	2.87245	E	北京市	0.604662
65	2011	E48	北京市	7.73257	4.37462	0.00208388	0.0041475	0.036605	0.016442	1	2.19722	14.6432	67.9	21.5692	15.2319	0.886885	0.441493	105.636	9.69597	0.20017	0	3.0284	E	北京市	0.604662
65	2012	E48	北京市	7.55973	5.01496	0.00588208	0.0109378	0.044885	0.029956	1	2.19722	14.7885	66.78	21.8832	15.3248	50.818	0.311787	103.258	9.7914	0.133181	0	3.34363	E	北京市	0.604662
65	2013	E48	北京市	7.62031	5.37352	0.0073569	0.0145406	0.049207	0.019269	1	2.19722	14.7872	69.46	22.1052	15.7404	9.77843	0.453283	103.3	9.89348	0.141404	0	3.55996	E	北京市	0.604662
65	2014	E48	北京市	7.62845	5.46112	0.00733101	0.0144925	0.045613	0.019747	1	2.19722	14.7131	65.94	22.3162	15.5151	1.20678	0.396039	101.619	9.96791	0.128425	0	3.76747	E	北京市	0.604662
65	2015	E48	北京市	7.60687	5.62178	0.00513799	0.0091718	0.034824	0.014228	1	2.07944	14.8235	67.29	22.613	15.8271	5.5155	0.408154	101.846	10.0439	0.059383	0	4.08216	E	北京市	0.604662
65	2016	E48	北京市	7.48603	5.65729	0.00770868	0.013629	0.04349	0.020842	1	2.19722	14.9203	72.37	23.2204	17.7805	3.95854	0.2838	101.399	10.153	0.07763	0	4.79166	E	北京市	0.604662
65	2017	E48	北京市	7.56611	5.79892	0.00698465	0.013629	0.047378	0.017973	1	2.19722	14.933	69.2	23.1625	17.6758	0.729102	0.362139	101.91	10.2405	0.114481	0	4.67883	E	北京市	0.604662
65	2018	E48	北京市	7.62465	5.90954	0.00485224	0.0094686	0.053966	0.018855	1	2.19722	15.0091	69.53	23.1611	17.4065	0.427454	0.365383	102.489	10.3196	0.074281	0	4.63701	E	北京市	0.604662
65	2019	E48	北京市	7.76953	5.98896	0.00144682	0.0028927	0.050153	0.018405	1	2.07944	15.1004	68.8	23.4142	17.8653	0.577201	0.197628	102.292	10.4737	0.092874	0	4.91746	E	北京市	0.604662
65	2020	E48	北京市	7.68429	6.03519	0.00541886	0.0100008	0.043367	0.017525	1	2.19722	15.1553	68.35	23.6181	17.8886	0.950978	0.264434	101.7	10.4941	0.055698	0	5.13955	E	北京市	0.604662
65	2021	E48	北京市					0.035001	0.020703	1	2.19722	14.9684		23.6856	17.7982	0.581339	0.160283			0.064869	0.693147			北京市	0.604662
66	2000	C39	广东省			0.0188327	0.0337862	0.074969	0.029967	1	2.19722			21.5244	16.3797		0.127245	101.4	9.17598	0.113006	1.79176	3.9384		广东省	1.5178
66	2001	C39	广东省			0.0168971	0.0337862	0.031212	0.070166	1	1.94591			21.5418	16.3798		0.119781	99.3	9.39593	0.05693	0.693147	3.91778		广东省	1.5178
66	2002	C39	广东省			0.0181675	0.03627	0.02839	0.10361	1	2.19722			21.4416	16.2436	0.34599	0.144864	98.6	9.51062	0.049301	0	3.76642		广东省	1.5178
66	2003	C39	广东省			0.0122544	0.0222549	0.05408	0.111472	1	2.19722		61.66	21.4018	16.3764	0.019006	0.112258	100.629	9.67059	0.068766	0	3.68242		广东省	1.5178
66	2004	C39	广东省			0.0217155	0.0386807	0.146545	0.063483	1	2.19722		62.83	21.5168	15.9318	-0.086175	0.156733	102.97	9.84504	0.169659	1.09861	3.76992		广东省	1.5178
66	2005	C39	广东省			0.0347821	0.0694127	0.138418	0.039984	1	2.19722	13.6506	61.62	21.6141	15.9511	-0.142416	0.236866	102.25	10.0238	0.169309	2.07944	3.83874		广东省	1.5178
66	2006	C39	广东省			0.0210264	0.0402253	0.026761	0.012694	1	2.19722	13.8785	49.05	21.5382	16.0059	-0.277304	0.273541	101.786	10.1882	0.029807	1.79176	3.7138		广东省	1.5178
66	2007	C39	广东省			0.00489341	0.0094934	0.029815	0.021475	1	2.19722	13.7386	51.525	21.915	16.9776	-0.160468	0.082578	103.676	10.3665	0.045109	2.70805	4.10015		广东省	1.5178
66	2008	C39	广东省	6.08495		0.0122724	0.0238261	0.004635	0.026252	1	2.19722	14.5221	49.79	21.6598	16.5214	0.055581	0.146618	105.597	10.5132	0.030406	1.60944	3.77001	C3	广东省	1.5178
66	2009	C39	广东省	6.04053		0.0123935	0.0241158	0.023586	0.025101	1	2.19722	14.5925	54.96	24.0355	19.9802	15.4402	0.082635	97.6538	10.5836	0.062773	2.77259	6.64712	C3	广东省	1.5178
66	2010	C39	广东省	6.12444	4.24104	0.00594523	0.0118107	0.02535	0.022607	1	2.19722	14.7026	59.1	24.2175	20.2419	0.093596	0.051874	103.121	10.7367	0.053009	2.56495	6.85065	C3	广东省	1.5178
66	2011	C39	广东省	6.11404	4.24104	0.00240809	0.0047143	0.014464	0.031856	1	2.19722	14.8222	58.74	24.2137	20.1498	-0.016921	0.074368	105.321	10.882	0.036922	2.07944	6.80555	C3	广东省	1.5178
66	2012	C39	广东省	6.04743	4.84466	0.013695	0.0251623	0.002436	0.041754	1	2.19722	14.7533	55.23	24.3915	20.57	0.107096	0.089528	102.813	10.952	0.034952	2.48491	7.00615	C3	广东省	1.5178
66	2013	C39	广东省	6.14705	5.21917	0.014271	0.0267739	-0.019448	0.04106	1	2.19722	14.6989	58.24	24.3926	20.4765	0.045263	0.072524	102.5	11.0425	0.008021	2.3979	6.9676	C3	广东省	1.5178
66	2014	C39	广东省	6.22881	5.30594	0.0135116	0.0267739	-0.008379	0.042035	1	2.19722	14.959	57.54	24.4258	20.4798	0.139072	0.081978	102.306	11.1245	0.07722	2.30259	6.97289	C3	广东省	1.5178
66	2015	C39	广东省	6.29522	5.48459	0.0078282	0.0153827	-0.004937	0.038885	1	2.19722	15.0033	56.68	24.3985	20.4348	0.107814	0.092853	101.549	11.1956	0.090028	2.56495	6.89557	C3	广东省	1.5178
66	2016	C39	广东省	6.39429	5.51341	0.00972219	0.0179915	0.005253	0.042337	1	2.19722	14.9137	57.32	24.4334	18.5629	0.1336	0.120846	102.303	11.3004	0.053482	2.30259	6.90325	C3	广东省	1.5178
66	2017	C39	广东省	6.45082	5.69093	0.00363779	0.0071862	0.04579	0.116359	1	2.19722	14.598	44.6	23.4447	19.5831	0.414324	0.193642	101.508	11.4043	0.061452	2.19722	5.55633	C3	广东省	1.5178
66	2018	C39	广东省	6.51192	5.80489	0.00511776	0.0099052	0.066014	0.060574	1	2.19722	15.2427	45.45	23.496	19.5818	0.752433	0.200141	102.161	11.4853	0.090049	2.63906	5.58211	C3	广东省	1.5178
66	2019	C39	广东省	6.57602	5.8878	0.00655996	0.012475	0.053799	0.054171	1	2.19722	15.5719	49.92	23.7992	19.7194	0.310116	0.176186	103.381	11.5868	0.076139	1.38629	5.93531	C3	广东省	1.5178
66	2020	C39	广东省	6.60797	5.93893	0.00935164	0.0183056	0.035401	0.050393	1	2.19722	15.559	47.96	24.0386	19.8614	0.978627	0.159787	102.6	11.6151	0.059349	3.73767	6.21122	C3	广东省	1.5178
66	2021	C39	广东省					0.020864	0.060576	1	2.19722	15.5357		24.211	20.0858	0.264241	0.11116			0.041125	3.17805			广东省	1.5178
68	2000	C39	广东省					0.047626	0.143365	1	2.30259			21.8463			0.081382	101.4	9.17598	0.091677	0	4.3015		广东省	1.5178
68	2001	C39	广东省					0.033577	0.170207	1	2.19722			21.7473			0.114359	99.3	9.39593	0.053111	0	4.14888		广东省	1.5178
68	2002	C39	广东省					0.050114	0.163113	1	2.19722			21.6052		0.004528	0.080752	98.6	9.51062	0.063868	0	3.94874		广东省	1.5178
68	2003	C39	广东省			0.00879315	0.0175726	0.051796	0.083081	1	2.19722		73.69	21.9611		0.091847	0.12846	100.629	9.67059	0.05729	0	4.31318		广东省	1.5178
68	2004	C39	广东省			0.0175514	0.0351027	0.055088	0.081868	1	2.19722		77.05	22.3293		0.208445	0.014522	102.97	9.84504	0.079314	0	4.70296		广东省	1.5178
68	2005	C39	广东省			0.0400944	0.0799897	0.009477	0.114055	1	2.19722	13.8459	76.86	22.1747		0.204937	0.011115	102.25	10.0238	0.03474	0	4.48108		广东省	1.5178
68	2006	C39	广东省			0.0224653	0.044887	0.012838	0.132905	1	2.19722	14.4051	76.4	22.0179		0.005299	0.00211	101.786	10.1882	0.04382	0	4.25866		广东省	1.5178
68	2007	C39	广东省			0.0199626	0.0396073	-0.055832	0.171066	1	2.19722	14.4852	74.22	21.9584	16.1247	0.21759	0.010601	103.676	10.3665	-0.027337	0	4.15008		广东省	1.5178
68	2008	C39	广东省	6.08495		0.0206618	0.0396073	0.006568	0.103437	1	2.19722	14.3081	66.77	21.8728	16.5116	-0.335871	0.056495	105.597	10.5132	0.037877	0	4.01176	C3	广东省	1.5178
68	2009	C39	广东省	6.04053		0.0197471	0.0372398	-2.74627	0.767098	1	2.19722	13.544	61.83	20.3687	17.7777	-0.592396	0.060659	97.6538	10.5836	-3.12641	0	2.34824	C3	广东省	1.5178
68	2010	C39	广东省	6.12444	4.24104	0.0341877	0.0624977	0.08091	0.602937	1	2.19722	13.9832	61.98	19.8964	17.6018	-0.893846	0.076988	103.121	10.7367	0.119663	0	1.83859	C3	广东省	1.5178
68	2011	C39	广东省	6.11404	4.24104	0.0280298	0.0552683	-0.104039	7.71425	1	2.19722	14.0575	61.87	19.7888	17.5104	0.186475	0.120281	105.321	10.882	-0.153707	0	1.69426	C3	广东省	1.5178
68	2012	C39	广东省	6.04743	4.84466	0.0256513	0.0497363	0.007428	0.265299	1	2.19722	13.613	61.8	19.8706	16.4363	31.1438	0.083566	102.813	10.952	0.02746	0	1.73348	C3	广东省	1.5178
68	2013	C39	广东省	6.14705	5.21917	0.00791511	0.0139737	-0.062883	0.046661	1	2.19722	13.9738	61.67	20.1983	16.2885	-0.366987	0.012929	102.5	11.0425	-0.10519	0	2.01666	C3	广东省	1.5178
68	2014	C39	广东省	6.22881	5.30594	0.00085456	0.0016753	-0.250484	0.728651	1	2.48491	14.3265	49.55	19.8575	15.9581	2.49583	0.112402	102.306	11.1245	-0.693157	0	1.64081	C3	广东省	1.5178
68	2015	C39	广东省	6.29522	5.48459	0.00487679	0.0089552	0.010732	0.369891	1	2.3979	14.3312	56.2	20.446	16.325	8.10051	0.283526	101.549	11.1956	-7e-05	0	2.18701	C3	广东省	1.5178
68	2016	C39	广东省	6.39429	5.51341	0.00742538	0.0148435	0.00664	0.292686	1	2.48491	14.8513	54.68	20.9961	17.2512	3.77665	0.410084	102.303	11.3004	-6.7e-05	0	2.72187	C3	广东省	1.5178
68	2017	C39	广东省	6.45082	5.69093	0.00433374	0.0079135	0.011643	0.187988	1	2.3979	15.33	53.8	21.7542	17.2438	2.37203	0.227856	101.508	11.4043	0.030723	0	3.51671	C3	广东省	1.5178
68	2018	C39	广东省	6.51192	5.80489	0.00905431	0.0161108	-0.040564	0.403635	1	2.3979	15.4644	52.02	21.9598	17.1757	0.421865	0.158062	102.161	11.4853	-0.039673	0	3.71165	C3	广东省	1.5178
68	2019	C39	广东省	6.57602	5.8878	0.0103944	0.0198751	0.001904	0.331153	0	2.19722	14.4018	49.93	22.0547	17.2397	2.22909	0.147236	103.381	11.5868	0.0195	0	3.78125	C3	广东省	1.5178
68	2020	M74	广东省	6.33032	5.93893	0.0097224	0.0186787	-0.048218	0.331439	1	2.48491	15.1631	47.98	22.0353	17.0115	0.781945	0.126891	102.6	11.6151	-0.032709	0	3.71886	M	广东省	1.5178
68	2021	M74	广东省					-0.029373	0.081968	1	2.48491	15.1538	48.19	22.1165	16.8378	-0.077414	0.070518			-0.015206	0			广东省	1.5178
69	2000	L72	广东省			0.00940486	0.0182197	0.066676	0.228245	1	2.3979			20.9878	15.0011		0.07999	101.4	9.17598	0.087518	0	3.35298		广东省	1.5178
69	2001	L72	广东省			0.00994451	0.0182197	0.098983	0.195511	1	2.3979			21.3376	14.7934		0.072557	99.3	9.39593	0.12066	0	3.69177		广东省	1.5178
69	2002	L72	广东省			0.0081619	0.0160173	0.122274	0.232706	1	2.3979			21.5698	16.6466	1.34752	0.055676	98.6	9.51062	0.153144	0	3.90913		广东省	1.5178
69	2003	L72	广东省			0.00286603	0.005282	0.078138	0.302407	1	2.70805		72.66	21.8195	16.7694	0.033876	0.11242	100.629	9.67059	0.101306	0	4.15098		广东省	1.5178
69	2004	L72	广东省			0.00601494	0.0107563	0.09196	0.188601	1	2.70805		77.34	22.0246	17.0231	-0.251987	0.066998	102.97	9.84504	0.105686	0	4.34648		广东省	1.5178
69	2005	L72	广东省			0.028701	0.0542093	0.091375	0.178108	1	2.70805	14.4663	76.12	22.3793	17.2216	-0.124009	0.069732	102.25	10.0238	0.114866	0	4.72224		广东省	1.5178
69	2006	L72	广东省			0.0230523	0.043453	0.094969	0.099428	1	2.70805	14.534	66.92	22.6821	17.6034	3.05415	0.059403	101.786	10.1882	0.109144	0	5.0458		广东省	1.5178
69	2007	L72	广东省			0.0103441	0.020571	0.064479	0.290985	1	2.70805	14.5799	58.28	23.2465	17.9742	1.29306	0.134393	103.676	10.3665	0.08017	0	5.70448		广东省	1.5178
69	2008	L72	广东省	5.12868		0.00966967	0.0190973	0.083826	0.139504	1	2.70805	14.5297	57.74	23.3585	18.1601	0.983323	0.06371	105.597	10.5132	0.112595	0	5.80646	L	广东省	1.5178
69	2009	L72	广东省	5.43454		0.00740366	0.0147965	0.060638	0.091265	1	2.63906	14.4926	62.88	24.149	19.0903	6.24525	0.095912	97.6538	10.5836	0.107182	0	6.79866	L	广东省	1.5178
69	2010	L72	广东省	5.86881	4.24104	0.00495395	0.0091355	0.068575	0.072558	1	2.30259	14.5007	62.9	24.6056	19.4374	4.02383	0.111809	103.121	10.7367	0.106529	0	7.37943	L	广东省	1.5178
69	2011	L72	广东省	5.98074	4.24104	0.00476847	0.0091355	0.052361	0.084368	1	2.3979	15.0174	62.53	24.8626	19.7747	1.7165	0.097313	105.321	10.882	0.080284	0	7.69669	L	广东省	1.5178
69	2012	N78	广东省	5.80395	4.84466	0.00227196	0.0045431	0.055572	0.071656	1	2.30259	15.0686	64.56	25.0137	19.8831	2.26597	0.124418	102.813	10.952	0.091486	0	7.86937	N	广东省	1.5178
69	2013	N78	广东省	5.73911	5.21917	0.00358129	0.0070671	0.056398	0.061982	1	2.19722	15.2291	64.44	25.1992	20.0972	0.650045	0.106259	102.5	11.0425	0.109911	0	8.09321	N	广东省	1.5178
69	2014	N78	广东省	5.78879	5.30594	0.00368591	0.0070671	0.058928	0.06102	1	2.07944	15.1863	63.55	25.2758	20.3248	1.05874	0.147756	102.306	11.1245	0.099216	0	8.16302	N	广东省	1.5178
69	2015	N78	广东省	5.65837	5.48459	0.00998634	0.0180913	0.045489	0.067127	1	2.07944	15.3145	67.97	25.4705	20.469	1.03425	0.13016	101.549	11.1956	0.077608	0	8.40435	N	广东省	1.5178
69	2016	N78	广东省	5.66169	5.51341	0.019885	0.0395742	0.049957	0.056014	1	1.94591	15.0686	72.14	25.7092	20.5684	1.16499	0.104996	102.303	11.3004	0.091014	0	8.71378	N	广东省	1.5178
69	2017	N78	广东省	5.7731	5.69093	0.0223192	0.0395742	0.042851	0.052663	1	1.94591	15.5654	71.83	26.1053	20.7197	3.11732	0.126497	101.508	11.4043	0.083818	0	9.26432	N	广东省	1.5178
69	2018	K70	广东省	7.72192	5.80489	0.00105612	0.0019027	0.038394	0.049897	1	2.07944	16.0625	70.21	26.4074	20.9313	1.39946	0.082249	102.161	11.4853	0.078106	0	9.68385	K	广东省	1.5178
69	2019	K70	广东省	7.69628	5.8878	0.00010959	0.000211	0.037781	0.04623	1	2.07944	16.4829	68.27	26.6624	20.9197	1.47105	0.093477	103.381	11.5868	0.075247	0	10.0379	K	广东省	1.5178
69	2020	K70	广东省	7.71909	5.93893	0.00053501	0.0009525	0.034436	0.034497	1	1.94591	16.6021	64.38	26.847	21.4567	1.97653	0.131179	102.6	11.6151	0.069506	0	10.2866	K	广东省	1.5178
69	2021	K70	广东省					0.014898	0.029257	1	1.94591	16.9101	64.83	26.8972	21.6052	1.01049	0.14016			0.035824	0			广东省	1.5178
70	2000	C39	广东省			0.00159784	0.0031951	0.041277	0.09671	1	2.3979			21.0376	15.2757		0.18136	101.4	9.17598	0.051995	0	3.40626		广东省	1.5178
70	2001	C39	广东省			0.00225108	0.0043445	0.029393	0.095555	1	2.3979			21.0223	14.9384		0.238605	99.3	9.39593	0.042702	0	3.34987		广东省	1.5178
70	2002	C39	广东省			0.00178898	0.003509	0.000939	0.107013	1	2.3979			20.9635	14.9432	0.047329	0.270066	98.6	9.51062	0.004891	0	3.24704		广东省	1.5178
70	2003	C39	广东省					0.003913	0.106387	0	2.30259		72.33	20.9582	16.1977	0.295176	0.099241	100.629	9.67059	0.0107	0	3.20135		广东省	1.5178
70	2004	C39	广东省					0.003876	0.090067	0	2.30259		72.3	20.9496	16.123	0.466376	0.14457	102.97	9.84504	0.016552	0	3.15229		广东省	1.5178
70	2005	C39	广东省					-0.171131	0.32962	0	2.30259	13.5708	72.4	20.7081	16.3111	0.044354	0.176114	102.25	10.0238	-0.200485	0	2.8576		广东省	1.5178
70	2006	C39	广东省			0.0179911	0.0316473	0.002713	0.067369	1	2.3979	13.4667	62.2	20.7308	16.4709	0.05895	0.197179	101.786	10.1882	0.001163	0	2.84131		广东省	1.5178
70	2007	C39	广东省			0.00429325	0.0078837	0.011824	0.065463	1	2.3979	13.7905	63.78	20.6965	16.9512	0.312616	0.143864	103.676	10.3665	0.00919	0	2.76548		广东省	1.5178
70	2008	C39	广东省	6.08495		0.0112635	0.0222171	0.031201	0.06085	1	2.3979	13.9609	62.89	20.8429	17.0005	0.159314	0.295718	105.597	10.5132	0.030753	0.693147	2.87914	C3	广东省	1.5178
70	2009	C39	广东省	6.04053		0.0146893	0.0293758	0.033029	0.05791	1	2.3979	14.2037	60.39	20.9285	17.0088	0.118961	0.220946	97.6538	10.5836	0.040711	0	2.92977	C3	广东省	1.5178
70	2010	C39	广东省	6.12444	4.24104	0.0128109	0.0254837	0.039217	0.09886	1	2.3979	14.3688	60.04	21.191	17.8773	0.128592	0.224252	103.121	10.7367	0.050047	0	3.17173	C3	广东省	1.5178
70	2011	C39	广东省	6.11404	4.24104	0.00569542	0.0104413	0.023029	0.077541	1	2.3979	14.1483	59.82	21.3223	17.7648	-0.05583	0.172045	105.321	10.882	0.033205	0	3.27499	C3	广东省	1.5178
70	2012	C38	广东省	6.39012	4.84466	0.00980719	0.0175893	0.027426	0.0764	1	2.30259	14.1991	59.16	21.4122	17.8564	-0.012217	0.124869	102.813	10.952	0.045252	0	3.33399	C3	广东省	1.5178
70	2013	C38	广东省	6.44721	5.21917	0.00858203	0.0163117	0.028579	0.077425	1	2.19722	14.4171	59.09	21.5357	17.8158	0.170322	0.090732	102.5	11.0425	0.046936	0.693147	3.43104	C3	广东省	1.5178
70	2014	C38	广东省	6.49877	5.30594	0.010827	0.0215283	0.02715	0.07986	1	2.19722	14.5352	56.34	21.6819	17.9737	0.432718	0.104751	102.306	11.1245	0.043293	0	3.55495	C3	广东省	1.5178
70	2015	C38	广东省	6.5063	5.48459	0.0043916	0.0087465	-0.071878	0.075219	1	2.19722	14.6431	57.72	22.1007	18.3419	0.321172	0.103925	101.549	11.1956	-0.105332	0.693147	4.01793	C3	广东省	1.5178
70	2016	C38	广东省	6.5604	5.51341	0.003088	0.0055905	0.028812	0.06865	1	2.19722	14.7116	58.98	22.2849	18.7424	0.211501	0.111692	102.303	11.3004	0.058737	1.79176	4.24244	C3	广东省	1.5178
70	2017	C38	广东省	6.64323	5.69093	0.00073518	0.0014515	0.041229	0.063662	1	2.07944	14.725	57.01	22.4902	18.906	0.357078	0.135001	101.508	11.4043	0.086454	2.19722	4.42155	C3	广东省	1.5178
70	2018	C38	广东省	6.72019	5.80489	0.00172125	0.0033352	0.04177	0.018537	1	2.19722	14.6426	56.85	22.7	18.95	0.142137	0.119895	102.161	11.4853	0.073622	1.38629	4.64261	C3	广东省	1.5178
70	2019	C38	广东省	6.72896	5.8878	0.00853931	0.015846	0.05181	0.029743	1	2.19722	14.8192	47.36	22.6819	18.7889	0.397214	0.102561	103.381	11.5868	0.080904	2.63906	4.61397	C3	广东省	1.5178
70	2020	C38	广东省	6.76193	5.93893	0.0118012	0.0230716	0.005782	0.029856	1	2.07944	14.8073	46.58	23.0344	18.5884	1.89793	0.288423	102.6	11.6151	0.024694	3.89182	4.983	C3	广东省	1.5178
70	2021	C38	广东省					-0.072345	0.029391	1	2.19722	14.4322		22.8424	18.4844	0.680602	0.211656			-0.065038	0.693147			广东省	1.5178
78	2000	C27	广东省					0.071251	0.156743	1	1.60944	12.8992		20.5866	14.6017		0.117526	101.4	9.17598	0.108696	0	2.73147		广东省	1.5178
78	2001	C27	广东省					0.03885	0.12501		1.38629			21.8363	15.9089		0.392282	99.3	9.39593	0.050444	0	4.0501		广东省	1.5178
78	2002	C27	广东省					0.013375	0.164728		1.79176			21.9556	15.9992	0.356252	0.348018	98.6	9.51062	0.024034	0	4.14683		广东省	1.5178
78	2003	C27	广东省			0.00459289	0.0091718	0.01195	0.065087	1	1.94591		52.27	22.1437	16.0136	-0.099692	0.144571	100.629	9.67059	0.028858	0	4.32484		广东省	1.5178
78	2004	C27	广东省					0.008607	0.055129	1	1.94591		52.37	22.0535	15.5171	-0.114674	0.077006	102.97	9.84504	0.022359	0	4.1799		广东省	1.5178
78	2005	C27	广东省					-0.184719	0.168	1	1.94591	14.0969	52.34	22.1061	15.5949	-0.561662	0.082626	102.25	10.0238	-0.203259	0	4.20101		广东省	1.5178
78	2006	C27	广东省					0.008629	0.074354	1	2.3979	14.14	38.5	21.9824	15.6069	-0.135146	0.055943	101.786	10.1882	0.037576	0	4.01769		广东省	1.5178
78	2007	C27	广东省			0.00438337	0.0085419	0.014843	0.062915	1	2.3979	13.6647	35.8	21.8616	15.4209	0.142609	0.043483	103.676	10.3665	0.042455	0	3.83898		广东省	1.5178
78	2008	C27	广东省	5.94829		0.0138196	0.0270354	0.006063	0.068175	1	2.19722	13.9333	33.91	21.7448	15.326	-0.11736	0.042887	105.597	10.5132	0.043027	0	3.66608	C2	广东省	1.5178
78	2009	C27	广东省	6.0388		0.0220712	0.0437373	0.000193	0.061363	1	2.19722	13.8523	34.37	21.8753	15.3748	-0.093392	0.059161	97.6538	10.5836	0.029588	0	3.77469	C2	广东省	1.5178
78	2010	C27	广东省	6.10602	4.24104	0.0101239	0.0182638	0.013327	0.051921	1	2.3979	14.2361	28.77	22.1458	15.4937	-0.139747	0.103706	103.121	10.7367	0.046964	0	4.04736	C2	广东省	1.5178
78	2011	C27	广东省	6.17109	4.24104	0.00427862	0.0080672	0.0128	0.044218	1	2.3979	14.6699	28.75	22.2992	15.518	-0.030272	0.111625	105.321	10.882	0.055329	0	4.18744	C2	广东省	1.5178
78	2012	F52	广东省	7.20024	4.84466	0.0033587	0.0065054	0.017239	0.046173	1	2.3979	14.7901	29.35	22.492	16.318	0.007283	0.125041	102.813	10.952	0.06432	0	4.37669	F	广东省	1.5178
78	2013	F52	广东省	7.20246	5.21917	0.00166858	0.0033335	0.028595	0.042569	1	2.19722	14.6699	36.87	22.8051	16.212	-0.032444	0.125825	102.5	11.0425	0.073969	0	4.71577	F	广东省	1.5178
78	2014	F52	广东省	7.19551	5.30594	0.00241324	0.0046895	0.008683	0.040027	1	2.3979	14.6699	27.54	22.9883	16.1846	0.026776	0.081121	102.306	11.1245	0.044753	0	4.90152	F	广东省	1.5178
78	2015	F52	广东省	7.23314	5.48459	0.00151407	0.0030228	0.040627	0.042034	1	2.3979	14.8415	31.93	23.2698	15.8236	0.025153	0.115373	101.549	11.1956	0.088708	0	5.2139	F	广东省	1.5178
78	2016	F52	广东省	7.17676	5.51341	0.00569082	0.0110142	0.02994	0.033656	1	1.94591	14.5548	48.97	23.5364	16.6027	-0.097512	0.101409	102.303	11.3004	0.059729	0.693147	5.514	F	广东省	1.5178
78	2017	F52	广东省	7.20849	5.69093	0.00405387	0.0079914	0.026691	0.026624	1	1.94591	15.3436	51.58	24.1529	17.6743	0.26696	0.058915	101.508	11.4043	0.075244	0	6.28386	F	广东省	1.5178
78	2018	F52	广东省	7.26609	5.80489	0.00977681	0.0189192	0.017753	0.030602	1	1.94591	15.6123	49.83	24.4399	18.21	0.027667	0.031072	102.161	11.4853	0.069323	0	6.6321	F	广东省	1.5178
78	2019	F52	广东省	7.28218	5.8878	0.00686934	0.0137382	0.012507	0.029	1	2.19722	15.7516	48.67	24.4409	18.3565	0.095274	0.033457	103.381	11.5868	0.064975	0	6.59348	F	广东省	1.5178
78	2020	F52	广东省	6.98081	5.93893	0.00346323	0.0067675	-0.001039	0.026565	1	2.19722	15.6431	47.52	24.4051	18.3849	0.036577	0.037525	102.6	11.6151	0.03474	0	6.50467	F	广东省	1.5178
78	2021	F52	广东省					0.006857	0.028684	1	2.19722	15.7642		24.3504	18.3249	-0.024608	0.026057			0.047675	0			广东省	1.5178
88	2000	G58	广东省			0.0249741	0.0466049	0.03701	0.139618		1.94591			21.9483	16.733		0.055332	101.4	9.17598	0.057046	0	4.41839		广东省	1.5178
88	2001	G58	广东省			0.00922936	0.0183828	0.133277	0.128622		2.3979			21.926	16.8766		0.051693	99.3	9.39593	0.200864	0	4.35276		广东省	1.5178
88	2002	G58	广东省			0.0106684	0.0185723	0.18704	0.115962		2.30259			21.9572	16.9387	0.032558	0.046863	98.6	9.51062	0.244855	0	4.34868		广东省	1.5178
88	2003	G58	广东省			0.0116726	0.0215356	0.21518	0.107181		2.3979		84.94	22.0952	16.842	-0.038615	0.092035	100.629	9.67059	0.263479	0	4.46835		广东省	1.5178
88	2004	G58	广东省			0.00533302	0.0103551	0.182288	0.117088		2.3979		81.13	22.1269	16.9149	-0.023083	7.67367	102.97	9.84504	0.18624	0	4.46525		广东省	1.5178
88	2005	G58	广东省			0.00526456	0.0103551	0.191003	0.113873		2.19722	14.1288	82.19	22.11	17.3493	0.097858	0.073789	102.25	10.0238	0.194896	0	4.40554		广东省	1.5178
88	2006	G58	广东省			0.00766902	0.0153084	0.188389	0.08934		2.19722	14.0017	72.08	22.1456	17.5582	-0.060993	0.066854	101.786	10.1882	0.194299	0	4.40706		广东省	1.5178
88	2007	G58	广东省			0.00751464	0.014986	0.180139	0.078569		1.38629	13.9807	73.98	22.1437	17.1379	-0.287577	0.081892	103.676	10.3665	0.188003	0	4.36484		广东省	1.5178
88	2008	G58	广东省	5.85895		0.00325562	0.0065063	0.138129	0.13228	1	2.19722	14.1409	73.25	22.2432	17.024	-0.063442	0.034291	105.597	10.5132	0.131345	0	4.44141	G	广东省	1.5178
88	2009	G58	广东省	5.92151		0.00974023	0.0183367	0.106278	0.104435	1	2.19722	14.2275	70.63	22.305	16.9108	0.088143	0.015514	97.6538	10.5836	0.102013	0	4.47422	G	广东省	1.5178
88	2010	G58	广东省	6.17082	4.24104	0.00859056	0.0148946	0.093871	0.133858	1	2.19722	14.2338	68.42	22.3277	17.1463	0.039648	0.034681	103.121	10.7367	0.090603	0	4.46117	G	广东省	1.5178
88	2011	G58	广东省	6.34696	4.24104	0.00824759	0.0148946	0.086654	0.157694	1	2.19722	14.1145	71.33	22.4123	16.9578	0.058801	0.019882	105.321	10.882	0.08146	0	4.5215	G	广东省	1.5178
88	2012	G54	广东省	6.31944	4.84466	0.00067212	0.0013087	0.083906	0.189211	1	2.19722	14.1011	73.38	22.3896	16.9214	0.021974	0.037271	102.813	10.952	0.083821	0	4.45449	G	广东省	1.5178
88	2013	G54	广东省	6.34374	5.21917	0.00611771	0.010785	0.076022	0.159607	1	2.19722	14.0973	68.77	22.4437	16.8141	0.020488	0.037641	102.5	11.0425	0.074791	0	4.47897	G	广东省	1.5178
88	2014	G54	广东省	6.39842	5.30594	0.00540554	0.0103966	0.069362	0.179578	1	2.19722	14.2587	70.1	22.644	16.9893	-0.03393	0.087384	102.306	11.1245	0.068172	0	4.67965	G	广东省	1.5178
88	2015	G54	广东省	6.46148	5.48459	0.00132125	0.0026309	0.066338	0.273076	1	2.19722	14.2644	78.26	22.7874	16.8388	0.033058	0.093496	101.549	11.1956	0.069368	0	4.81416	G	广东省	1.5178
88	2016	G54	广东省	6.49923	5.51341	0.00081366	0.0015882	0.046601	0.227203	1	2.19722	14.2023	78.26	22.8343	16.9998	0.018605	0.057469	102.303	11.3004	0.044977	0	4.8316	G	广东省	1.5178
88	2017	G54	广东省	6.65755	5.69093	0.00058412	0.0011631	0.046564	0.274604	1	2.19722	14.5091	78.13	22.9529	17.5215	0.00051	0.093	101.508	11.4043	0.046421	0	4.93758	G	广东省	1.5178
88	2018	G54	广东省	6.60236	5.80489	0.00764839	0.0135725	0.047117	0.253786	1	2.19722	14.6139	78.13	23.0564	17.9074	0.040247	0.075246	102.161	11.4853	0.049895	0	5.02607	G	广东省	1.5178
88	2019	G54	广东省	6.65841	5.8878	0.00732699	0.0135725	0.035802	0.174336	1	2.19722	14.6896	78.13	23.1227	17.9899	-0.19456	0.072091	103.381	11.5868	0.041697	0	5.06895	G	广东省	1.5178
88	2020	G54	广东省	6.48088	5.93893	0.00117488	0.0020669	0.029232	0.204473	1	2.07944	14.6834	78.26	23.2967	18.2843	-0.004809	0.109074	102.6	11.6151	0.033929	0	5.24794	G	广东省	1.5178
88	2021	G54	广东省					0.034682	0.186651	1	2.19722	14.7461	75.87	23.3588	18.4086	0.205408	0.101637			0.039311	0			广东省	1.5178
89	2000	G58	广东省			0.0201698	0.0378457	0.121484	0.068777		1.94591	12.9016		21.6878	17.4067		0.150142	101.4	9.17598	0.146547	0	4.16161		广东省	1.5178
89	2001	G58	广东省			0.0161272	0.0310156	0.129619	0.06167		1.94591	13.2545		21.6824	17.2675		0.13869	99.3	9.39593	0.151303	0	4.11547		广东省	1.5178
89	2002	G58	广东省			0.00398355	0.0078408	0.119175	0.053886		2.19722	13.6365		21.7207	17.2551	-0.124074	0.164066	98.6	9.51062	0.12686	0	4.11879		广东省	1.5178
89	2003	G58	广东省			0.00342437	0.0064876	0.093852	0.061546		2.19722	13.8115	69.06	21.8978	17.1628	0.100432	0.072821	100.629	9.67059	0.099639	0	4.28046		广东省	1.5178
89	2004	G58	广东省			0.00068601	0.0013433	0.079696	0.06186		2.07944		73.57	21.9145	17.2383	0.019652	0.089598	102.97	9.84504	0.08863	0	4.25952		广东省	1.5178
89	2005	G58	广东省			0.00057645	0.0011414	0.105736	0.053391	1	2.07944	13.8198	66.8	21.9711	17.3409	0.059999	0.149751	102.25	10.0238	0.115314	0	4.28468		广东省	1.5178
89	2006	G58	广东省			0.00067225	0.0013437	0.113138	0.057407	1	2.07944	14.0508	61.3	22.0207	17.4621	0.018932	0.049311	101.786	10.1882	0.11947	0	4.30193		广东省	1.5178
89	2007	G58	广东省			0.00082497	0.001501	0.121857	0.04694	1	2.07944	14.0734	61.37	22.1048	17.3663	0.024788	0.034666	103.676	10.3665	0.12546	0	4.35956		广东省	1.5178
89	2008	G58	广东省	5.85895		0.00525972	0.0091877	0.046679	0.038892	1	2.19722	14.1038	69.12	22.4154	17.0077	0.074587	0.043235	105.597	10.5132	0.042214	0.693147	4.68516	G	广东省	1.5178
89	2009	G58	广东省	5.92151		0.00488335	0.0091877	0.100665	0.037611	1	2.19722	14.2203	66.09	22.4795	17.902	-0.002376	0.017304	97.6538	10.5836	0.10421	0	4.72175	G	广东省	1.5178
89	2010	G58	广东省	6.17082	4.24104	0.00375001	0.0071836	0.11067	0.03637	1	2.19722	14.2742	64.46	22.6006	18.5752	0.057203	0.062122	103.121	10.7367	0.119026	0	4.82721	G	广东省	1.5178
89	2011	G58	广东省	6.34696	4.24104	0.00439632	0.0086989	0.072818	0.031773	1	2.19722	14.4637	65.49	22.9386	18.2178	0.641567	0.114546	105.321	10.882	0.078034	0	5.19991	G	广东省	1.5178
89	2012	G56	广东省	7.05418	4.84466	0.0123624	0.0228477	0.056383	0.032332	1	2.19722	14.4833	64.13	23.0653	18.4647	1.11244	0.068083	102.813	10.952	0.060488	0	5.31724	G	广东省	1.5178
89	2013	G56	广东省	6.98689	5.21917	0.0100944	0.0196074	0.042916	0.032966	1	2.19722	14.4704	66.75	23.1965	18.4983	0.075149	0.038901	102.5	11.0425	0.050688	0	5.44158	G	广东省	1.5178
89	2014	G56	广东省	7.04303	5.30594	0.00543441	0.0108662	0.021752	0.029198	1	2.19722	14.5574	65.61	23.2647	18.7009	0.080301	0.035069	102.306	11.1245	0.038114	0	5.48747	G	广东省	1.5178
89	2015	G56	广东省	7.05578	5.48459	0.00286015	0.0052279	0.044579	0.019653	1	2.19722	14.6046	63.5	23.2044	18.6473	-0.009281	0.034157	101.549	11.1956	0.054849	0	5.37148	G	广东省	1.5178
89	2016	G56	广东省	7.0766	5.51341	0.00159135	0.0030079	0.046071	0.027808	1	2.19722	14.6206	68.33	23.2474	18.6253	0.063498	0.027922	102.303	11.3004	0.050434	0	5.38563	G	广东省	1.5178
89	2017	G56	广东省	7.17416	5.69093	0.00206935	0.0039659	0.051462	0.027521	1	2.19722	14.6921	72.24	23.2972	18.8039	0.033381	0.032536	101.508	11.4043	0.055831	0	5.40858	G	广东省	1.5178
89	2018	G56	广东省	7.21191	5.80489	0.00519492	0.0094385	0.050679	0.028814	1	2.19722	14.7406	69.7	23.3225	18.8284	0.035653	0.063617	102.161	11.4853	0.054241	0	5.40069	G	广东省	1.5178
89	2019	G56	广东省	7.27234	5.8878	0.00528753	0.0094385	0.04319	0.030342	1	2.19722	14.8036	69.29	23.3639	18.938	0.046478	0.100025	103.381	11.5868	0.045611	1.79176	5.41327	G	广东省	1.5178
89	2020	G56	广东省	6.8139	5.93893	0.00824243	0.0164696	0.002545	0.045396	1	2.19722	14.8408	66.38	23.4391	19.0821	0.015191	0.017962	102.6	11.6151	0.00033	0.693147	5.46925	G	广东省	1.5178
89	2021	G56	广东省					-0.000763	0.042273	1	2.19722	14.6904	64.85	23.994	19.3044	0.211058	0.054314			0.004655	0			广东省	1.5178
90	2000	E47	广东省					0.032904	0.05415		2.19722			21.8244	18.4999		0.121374	101.4	9.17598	0.058588	0	4.11655		广东省	1.5178
90	2001	E47	广东省					0.030336	0.051489		2.19722			21.8584	18.3704		0.143064	99.3	9.39593	0.060514	0	4.11528		广东省	1.5178
90	2002	E47	广东省					0.025221	0.046981		2.30259			21.733	17.8905	0.300291	0.164545	98.6	9.51062	0.046574	0	3.93265		广东省	1.5178
90	2003	E47	广东省			0.00541165	0.0108223	0.02163	0.053622		2.48491		63.37	21.6438	17.8384	0.266668	0.197296	100.629	9.67059	0.039807	0	3.79203		广东省	1.5178
90	2004	E47	广东省			0.00530585	0.0106117	0.015919	0.048606		2.48491		63.43	21.7213	17.801	0.461817	0.1472	102.97	9.84504	0.023831	0	3.83941		广东省	1.5178
90	2005	E47	广东省			0.0147003	0.0277044	0.022278	0.050237		2.48491	14.1247	63.29	21.8482	17.7051	0.251097	0.105144	102.25	10.0238	0.040508	0	3.94362		广东省	1.5178
90	2006	E47	广东省			0.0169997	0.0309204	0.028241	0.061893	1	2.48491	14.5404	59.25	22.1002	17.5805	0.199261	0.21196	101.786	10.1882	0.04172	0	4.19414		广东省	1.5178
90	2007	E47	广东省			0.00446995	0.0088319	0.025621	0.035635	1	2.3979	14.4061	59.91	22.6348	18.2294	0.133785	0.168038	103.676	10.3665	0.036019	0	4.78855		广东省	1.5178
90	2008	E47	广东省	7.42221		0.00552328	0.0101621	-0.02129	0.041487	1	2.30259	14.3082	44.99	22.4081	18.096	1.49036	0.121626	105.597	10.5132	-0.015355	0	4.47651	E	广东省	1.5178
90	2009	E47	广东省	7.63626		0.0159555	0.0312781	0.009799	0.068972	1	1.94591	13.6206	49.26	22.4965	18.877	0.179157	0.068971	97.6538	10.5836	0.021687	0	4.54204	E	广东省	1.5178
90	2010	E47	广东省	7.76467	4.24104	0.0168695	0.0312781	0.010902	0.033335	1	1.94591	13.8842	45.72	23.0417	18.5636	-0.211561	0.089235	103.121	10.7367	0.01785	0	5.16788	E	广东省	1.5178
90	2011	E47	广东省	7.8549	4.24104	0.00589257	0.0117075	0.027095	0.038515	0	1.79176	14.676	43.24	22.7382	18.3974	-0.263484	0.078437	105.321	10.882	0.051666	0	4.75406	E	广东省	1.5178
90	2012	E48	广东省	7.55973	4.84466	0.00758998	0.0151662	0.02916	0.043975	1	1.94591	14.7022	41.19	22.8725	18.469	0.288371	0.132898	102.813	10.952	0.045883	0	4.87847	E	广东省	1.5178
90	2013	E48	广东省	7.62031	5.21917	0.00641316	0.0126537	0.038648	0.029445	1	1.94591	14.8243	39.63	23.0048	18.4662	0.734174	0.188276	102.5	11.0425	0.062321	0	5.00194	E	广东省	1.5178
90	2014	E48	广东省	7.62845	5.30594	0.0102395	0.0202715	0.038224	0.026935	1	1.94591	14.85	51.3	23.1236	18.4111	1.58826	0.193642	102.306	11.1245	0.071347	0	5.1101	E	广东省	1.5178
90	2015	E48	广东省	7.60687	5.48459	0.00890729	0.0177551	0.023703	0.024365	1	1.94591	14.8869	59.31	23.5299	18.3565	1.35472	0.254855	101.549	11.1956	0.04027	0	5.58566	E	广东省	1.5178
90	2016	E48	广东省	7.48603	5.51341	0.00755062	0.014762	0.023127	0.026431	1	1.94591	15.1798	58.11	23.6829	18.6361	1.28981	0.185591	102.303	11.3004	0.043789	0	5.74351	E	广东省	1.5178
90	2017	E48	广东省	7.56611	5.69093	0.00853956	0.0148197	0.023194	0.033143	1	1.94591	15.2433	58.1	23.9734	18.8709	0.542101	0.09448	101.508	11.4043	0.05052	0	6.08467	E	广东省	1.5178
90	2018	E48	广东省	7.62465	5.80489	0.0227412	0.0394177	0.024428	0.02734	1	1.94591	15.3383	58.31	24.1809	19.3178	3.72053	0.141836	102.161	11.4853	0.050538	0	6.32143	E	广东省	1.5178
90	2019	E48	广东省	7.76953	5.8878	0.0205232	0.0394177	0.030601	0.024291	1	1.94591	15.3371	54.15	24.4199	19.8156	3.01788	0.11014	103.381	11.5868	0.063491	0	6.60485	E	广东省	1.5178
90	2020	E48	广东省	7.68429	5.93893	0.00615329	0.01135	0.030384	0.020316	1	1.79176	15.453	49	24.6151	20.1767	1.65271	0.168971	102.6	11.6151	0.059293	0	6.83245	E	广东省	1.5178
90	2021	E48	广东省					0.032623	0.018891	1	2.07944	15.4628	50.11	24.8147	20.4467	1.94149	0.130567			0.08004	1.09861			广东省	1.5178
96	2000	F51	广东省					0.053732	0.030029		1.38629			20.9823	14.4985		0.348458	101.4	9.17598	0.07428	0	3.42704		广东省	1.5178
96	2001	F51	广东省					0.068415	0.036293		2.3979			20.9811	14.5616		0.405307	99.3	9.39593	0.076996	0	3.38576		广东省	1.5178
96	2002	F51	广东省					0.08685	0.03729		2.3979			20.9968	15.7144	0.090654	0.325102	98.6	9.51062	0.097749	0	3.3626		广东省	1.5178
96	2003	F51	广东省					0.098594	0.020997		2.48491		77.31	21.0711	15.8084	-0.105354	0.289732	100.629	9.67059	0.104559	0	3.40218		广东省	1.5178
96	2004	F51	广东省					0.100599	0.017506		0		77.56	21.1323	16.0192	-0.042588	0.318025	102.97	9.84504	0.109187	0	3.42819		广东省	1.5178
96	2005	F51	广东省					0.046636	0.014137	1	2.63906	14.123	80.47	21.1302	16.0035	0.123057	0.364021	102.25	10.0238	0.050735	0	3.38588		广东省	1.5178
96	2006	F51	广东省			0.00899534	0.0161394	0.080827	0.014189	1	2.63906	14.2736	71.42	21.2252	16.2087	-0.155998	0.305491	101.786	10.1882	0.086915	0	3.44897		广东省	1.5178
96	2007	F51	广东省			0.00155496	0.0030827	0.13216	0.029237	1	2.48491	14.6406	69.48	21.2916	17.0986	-0.074565	0.345883	103.676	10.3665	0.148132	0	3.48132		广东省	1.5178
96	2008	F51	广东省	7.07484		0.00458179	0.0087124	0.077164	0.030691	1	2.56495	14.6571	69.42	21.2426	17.1742	-0.247354	0.400904	105.597	10.5132	0.076823	0	3.38785	F	广东省	1.5178
96	2009	F51	广东省	7.16005		0.00802669	0.0159953	0.061164	0.04621	1	2.3979	14.6826	65.41	21.3312	17.5817	0.533816	0.323465	97.6538	10.5836	0.058516	0	3.44481	F	广东省	1.5178
96	2010	F51	广东省	7.29362	4.24104	0.00809401	0.0159953	0.046543	0.031877	1	2.3979	14.8282	64.75	21.3513	17.4673	0.1049	0.350949	103.121	10.7367	0.046684	0	3.42679	F	广东省	1.5178
96	2011	F51	广东省	7.57664	4.24104	0.00323083	0.0058405	0.047325	0.057413	1	2.3979	14.9343	64.09	21.4113	17.1788	0.157938	0.301473	105.321	10.882	0.046311	0	3.45295	F	广东省	1.5178
96	2012	F51	广东省	7.83783	4.84466	0.00566617	0.0100667	0.010561	0.038446	1	2.3979	14.8098	63.02	21.4114	16.9834	-0.399442	0.331967	102.813	10.952	0.004963	0	3.41312	F	广东省	1.5178
96	2013	F51	广东省	7.89698	5.21917	0.0492001	0.0895858	0.033357	0.047274	1	2.3979	14.9815	62.22	21.4403	16.7829	-0.11292	0.400941	102.5	11.0425	0.027206	0	3.40503	F	广东省	1.5178
96	2014	F51	广东省	7.85378	5.30594	0.0449071	0.0800455	0.021448	0.048368	1	2.3979	14.9705	65.83	21.4328	16.881	0.105231	0.459088	102.306	11.1245	0.012925	0	3.35673	F	广东省	1.5178
96	2015	F51	广东省	7.92044	5.48459	0.0421216	0.0753	0.06737	0.049915	1	2.3979	14.948	59.16	21.5194	17.0508	-0.195812	0.526383	101.549	11.1956	0.06146	0	3.41289	F	广东省	1.5178
96	2016	F51	广东省	8.10373	5.51341	0.00943844	0.0182474	0.122159	0.052101	1	2.3979	15.023	67.03	21.6111	17.1605	0.008252	0.48235	102.303	11.3004	0.116474	0	3.47533	F	广东省	1.5178
96	2017	F51	广东省	8.32471	5.69093	0.00939161	0.0182474	0.060702	0.038112	1	2.3979	14.9917	70.37	21.6606	17.0661	0.082901	0.514146	101.508	11.4043	0.051854	0	3.49094	F	广东省	1.5178
96	2018	F51	广东省	8.34077	5.80489	0.00912195	0.0177602	0.042204	0.028431	1	2.3979	14.9326	74.16	21.6967	17.1347	-0.051971	0.514068	102.161	11.4853	0.033966	0	3.49161	F	广东省	1.5178
96	2019	F51	广东省	8.38825	5.8878	0.0065254	0.0124942	0.043773	0.028641	1	2.3979	15.1773	77.12	21.804	17.0998	0.02443	0.499697	103.381	11.5868	0.037011	0	3.57322	F	广东省	1.5178
96	2020	F51	广东省	8.38009	5.93893	0.00170878	0.0029815	0.043255	0.03811	1	2.3979	15.1342	80.29	21.847	17.0795	-0.078747	0.554696	102.6	11.6151	0.037638	0	3.58225	F	广东省	1.5178
96	2021	F51	广东省					0.022857	0.032955	1	2.3979	14.4329	79.33	21.8495	17.0138	0.094951	0.495392			0.017779	0			广东省	1.5178
99	2000	G56	广东省			0.0195988	0.0387437	0.046842	0.125969		2.3979			20.8133	15.5499		0.461677	101.4	9.17598	0.054231	0	3.24797		广东省	1.5178
99	2001	G56	广东省			0.00776448	0.0142216	0.056741	0.153132		2.3979			20.7999	15.9794		0.45459	99.3	9.39593	0.063288	0	3.19379		广东省	1.5178
99	2002	G56	广东省			0.00625904	0.0125118	0.045209	0.1692		2.56495			21.0508	15.5857	-0.269165	0.314462	98.6	9.51062	0.040811	0	3.42038		广东省	1.5178
99	2003	G56	广东省			0.00372585	0.0066003	0.051569	0.137037	1	2.63906		64.15	21.1936	15.5265	-0.079909	0.238335	100.629	9.67059	0.06733	0	3.53452		广东省	1.5178
99	2004	G56	广东省			0.00050525	0.0009867	0.047524	0.139853	1	2.63906		64.84	21.3136	15.4016	0.071331	0.217845	102.97	9.84504	0.046195	0	3.62545		广东省	1.5178
99	2005	G56	广东省			0.00139653	0.0026867	0.046449	0.109812	1	2.63906	13.9108	67.15	21.4063	15.4795	0.028773	0.150745	102.25	10.0238	0.049791	0	3.68749		广东省	1.5178
99	2006	G56	广东省			0.00238867	0.0047644	0.034855	0.094517	1	2.63906	14.0545	55.98	21.449	16.0434	0.106015	0.115948	101.786	10.1882	0.043953	0	3.69467		广东省	1.5178
99	2007	G56	广东省			0.012851	0.0232247	0.037518	0.096895	1	2.70805	14.322	52.92	21.5524	17.2815	0.066824	0.14371	103.676	10.3665	0.035622	0	3.76966		广东省	1.5178
99	2008	G56	广东省	7.27822		0.0122264	0.0232247	0.040944	0.087181	1	2.70805	14.6244	52.72	21.5603	17.0919	0.205818	0.111983	105.597	10.5132	0.037488	0	3.73851	G	广东省	1.5178
99	2009	G56	广东省	7.15142		0.00356423	0.0069053	0.045251	0.087375	1	2.70805	15.0722	49.08	21.6412	17.4193	0.044233	0.102688	97.6538	10.5836	0.057723	0	3.78912	G	广东省	1.5178
99	2010	G56	广东省	7.47191	4.24104	0.00402619	0.0077324	0.049693	0.08531	1	2.70805	15.2653	49.19	21.6461	17.701	0.231202	0.094679	103.121	10.7367	0.048267	0	3.75463	G	广东省	1.5178
99	2011	G56	广东省	7.60409	4.24104	0.00395077	0.0077324	0.052258	0.085324	1	2.70805	15.2992	51.58	21.7206	18.186	0.356914	0.090129	105.321	10.882	0.048912	0	3.7986	G	广东省	1.5178
99	2012	G56	广东省	7.05418	4.84466	0.00534953	0.0106987	0.041085	0.083795	1	2.70805	15.1108	49.3	21.9849	18.2045	0.036897	0.244202	102.813	10.952	0.047271	0	4.06052	G	广东省	1.5178
99	2013	G56	广东省	6.98689	5.21917	0.00362043	0.006866	0.050666	0.098065	1	2.70805	15.2194	45.67	22.0687	18.1921	0.02809	0.057297	102.5	11.0425	0.055709	0	4.11759	G	广东省	1.5178
99	2014	G56	广东省	7.04303	5.30594	0.0014856	0.0029708	0.046189	0.092167	1	2.70805	15.442	48.37	22.2172	18.2759	0.101562	0.073973	102.306	11.1245	0.056072	0	4.25086	G	广东省	1.5178
99	2015	G56	广东省	7.05578	5.48459	0.00182106	0.0036273	0.034962	0.094382	1	2.70805	15.3255	44.83	22.325	18.0802	0.085178	0.074467	101.549	11.1956	0.062233	0	4.33795	G	广东省	1.5178
99	2016	G56	广东省	7.0766	5.51341	0.00128819	0.0023439	0.018331	0.086198	1	2.56495	15.4326	47.34	22.3111	18.1207	0.154684	0.07047	102.303	11.3004	0.045236	0	4.2815	G	广东省	1.5178
99	2017	G56	广东省	7.17416	5.69093	0.00276932	0.0055179	0.017003	0.099815	1	2.70805	15.5011	48.35	22.4499	18.0568	0.1323	0.097999	101.508	11.4043	0.029186	0	4.40628	G	广东省	1.5178
99	2018	G56	广东省	7.21191	5.80489	0.0121708	0.0224874	0.028101	0.099324	1	2.70805	15.6458	47.23	22.4573	18.3114	0.219533	0.0729	102.161	11.4853	0.047326	0	4.3752	G	广东省	1.5178
99	2019	G56	广东省	7.27234	5.8878	0.00967002	0.0193135	0.036019	0.079435	1	2.70805	15.6129	48.24	22.4917	18.2619	0.077041	0.101341	103.381	11.5868	0.052987	0.693147	4.3763	G	广东省	1.5178
99	2020	G56	广东省	6.8139	5.93893	0.00441301	0.0087794	0.038741	0.08991	1	2.70805	15.5529	47.07	22.4303	18.2497	0.222637	0.113785	102.6	11.6151	0.050372	0	4.26295	G	广东省	1.5178
99	2021	G56	广东省					0.037594	0.039712	1	2.77259	15.9447	49.92	22.6129	18.7488	0.207484	0.273397			0.046205	0			广东省	1.5178
100	2000					0.0336259	0.0627148	0.045888	0.05886											0.08602
100	2001					0.030195	0.0523869	0.060692	0.063506											0.105141
100	2002					0.0403078	0.0793	0.091145	0.051024								0			0.161944
100	2003	C39	广东省					0.077774	0.042773					23.4917	19.0522		0.14884	100.629	9.67059	0.128116				广东省	1.5178
100	2004	C39	广东省					0.003906	0.062224		2.83321		52.86	24.1487	20.1397	0.311467	0.208427	102.97	9.84504	0.005617	0	7.19823		广东省	1.5178
100	2005	C39	广东省					-0.057033	0.070178	0	2.56495	15.0625	55.3	24.1258	20.102	0.250195	0.18462	102.25	10.0238	-0.079313	1.09861	7.12766		广东省	1.5178
100	2006	C39	广东省			0.0120349	0.0230396	-0.169445	0.073976	0	2.3979	15.2216	43.85	23.8125	20.0067	0.068938	0.184984	101.786	10.1882	-0.327861	1.09861	6.67276		广东省	1.5178
100	2007	C39	广东省			0.0131188	0.0230396	0.015898	0.0523		2.3979	15.6919	30.89	23.7515	19.7935	0.09174	0.166996	103.676	10.3665	0.05551	2.77259	6.55284		广东省	1.5178
100	2008	C39	广东省	6.08495		0.0113825	0.0223913	0.018994	0.047043	0	2.30259	16.5342	30.13	23.8671	19.7764	-0.09661	0.150059	105.597	10.5132	0.052919	4.09434	6.6644	C3	广东省	1.5178
100	2009	C39	广东省	6.04053		0.0159986	0.0319658	0.02327	0.044645	0	2.3979	15.4309	32.56	24.1322	20.0212	0.035096	0.191743	97.6538	10.5836	0.048039	4.29046	6.97624	C3	广东省	1.5178
100	2010	C39	广东省	6.12444	4.24104	0.010879	0.0201327	0.008834	0.041697	0	2.3979	15.8	44.67	24.7025	20.2341	0.19847	0.300099	103.121	10.7367	0.012764	4.26268	7.71349	C3	广东省	1.5178
100	2011	C39	广东省	6.11404	4.24104	0.00150102	0.0029203	0.022577	0.046084	0	2.07944	16.2877	23.53	25.0275	20.7271	0.025238	0.168168	105.321	10.882	0.030159	4.84419	8.12893	C3	广东省	1.5178
100	2012	C39	广东省	6.04743	4.84466	0.00137097	0.0026843	0.01596	0.055275	0	2.07944	16.26	24.33	25.1021	21.1275	0.119537	0.124977	102.813	10.952	0.032484	5.31321	8.19471	C3	广东省	1.5178
100	2013	C39	广东省	6.14705	5.21917	0.00383739	0.0073689	0.036945	0.058562	0	2.19722	16.312	22.32	25.081	21.1253	0.099571	0.120918	102.5	11.0425	0.057441	5.41165	8.12475	C3	广东省	1.5178
100	2014	C39	广东省	6.22881	5.30594	0.00370224	0.0073689	0.045574	0.060269	0	2.19722	16.3592	22.99	25.2545	21.3149	0.251808	0.113991	102.306	11.1245	0.080413	5.62402	8.33245	C3	广东省	1.5178
100	2015	C39	广东省	6.29522	5.48459	0.00376173	0.0074818	0.028903	0.064955	0	2.48491	16.4848	35.91	25.4396	21.3682	0.110913	0.114592	101.549	11.1956	0.054739	5.96615	8.55942	C3	广东省	1.5178
100	2016	C39	广东省	6.39429	5.51341	0.00221388	0.0044253	0.014528	0.07976	0	2.48491	16.7656	39.08	25.7146	21.4386	-0.01942	0.161861	102.303	11.3004	0.030295	6.28972	8.92173	C3	广东省	1.5178
100	2017	C39	广东省	6.45082	5.69093	0.00158938	0.0031205	0.022114	0.084749	0	2.48491	16.8298	40.64	25.8003	21.553	-0.022556	0.14524	101.508	11.4043	0.046507	6.2106	9.00833	C3	广东省	1.5178
100	2018	C39	广东省	6.51192	5.80489	0.00606693	0.0109878	0.021089	0.037929	0	2.48491	16.5037	37.98	25.9847	21.785	0.047438	0.133336	102.161	11.4853	0.036974	5.95843	9.24312	C3	广东省	1.5178
100	2019	C39	广东省	6.57602	5.8878	0.0138704	0.027401	0.022189	0.02529	0	2.19722	16.7586	29.56	25.8283	20.8133	0.071785	0.106996	103.381	11.5868	0.035744	5.8693	8.96984	C3	广东省	1.5178
100	2020	C39	广东省	6.60797	5.93893	0.00998974	0.017449	0.01964	0.030914	0	2.30259	16.8171	29.8628	26.2759	21.342	0.443339	0.0706	102.6	11.6151	0.034155	4.12713	9.6028	C3	广东省	1.5178
100	2021	C39	广东省					0.048453	0.026864	0	2.3979	17.4014		26.4557	21.9208	-0.086165	0.097436			0.073693	0.693147			广东省	1.5178
150	2000																				0.693147	2.63897
150	2001																				0	2.50344
150	2002																				0	2.40287
150	2003																				0	2.2849
150	2004																				0	2.27589
150	2005																				0	2.17345
150	2006																				0	2.02297
150	2007																				0	2.72195
150	2008																				0	2.80201
150	2009																				0	2.6668
150	2010																				0	2.54584
150	2011																				0	2.89713
150	2012																				0	2.97126
150	2013																				0	3.48078
150	2014																				0	3.35968
150	2015																				0	3.99569
150	2016																				0	4.50434
150	2017																				0	4.53341
150	2018																				0	4.59413
150	2019																				0	4.1546
150	2020																				0	3.92893
150	2021																				0
150
151	2000	O81	北京市			0.0208139	0.0416277	0.063551	0.062174		2.56495	13.1217		20.7123	13.837		0.676935	103.5	7.81551	0.080398	0	3.14201		北京市	0.604662
151	2001	O81	北京市			0.011505	0.020724	0.080825	0.036622		2.56495	13.3186		20.8114	14.7046		0.551115	103.1	8.21893	0.095951	0	3.20591		北京市	0.604662
151	2002	O81	北京市			0.00957176	0.0173645	0.048551	0.049093		2.19722	13.1664		20.7096	15.3356	1.34648	0.485306	98.2	8.37341	0.054492	0	3.0592		北京市	0.604662
151	2003	O81	北京市			0.0119775	0.0229735	0.036237	0.050818		2.19722		65.08	20.8315	15.2091	1.94517	0.357843	100.23	8.52193	0.034182	0	3.14704		北京市	0.604662
151	2004	O81	北京市			0.014893	0.0281385	0.01787	0.059967		2.19722		65.08	21.7737	16.137	1.77094	0.159473	100.952	8.70951	0.025863	0	4.13888		北京市	0.604662
151	2005	O81	北京市			0.0128187	0.0225295	0.015371	0.047134	1	2.19722	13.6589	65.38	21.8488	16.1541	0.10131	0.10842	101.451	8.8493	0.047058	0	4.18431		北京市	0.604662
151	2006	O81	北京市			0.00175157	0.0033125	0.021963	0.045817	1	2.19722	13.8919	53.79	21.5072	16.2302	0.448011	0.047076	100.886	9.00181	0.064076	0	3.75926		北京市	0.604662
151	2007	O81	北京市			0.00367732	0.0072654	0.038481	0.067683	1	2.19722	14.5811	52.8	20.7723	15.9362	-0.23356	0.308699	102.405	9.1949	0.067555	0	2.92481		北京市	0.604662
151	2008	O81	北京市	7.33708		0.00354762	0.0069731	0.037856	0.064805	1	2.19722	13.9341	51.95	20.8678	15.3522	2.60022	0.272412	105.062	9.31605	0.073013	0	2.98543	O	北京市	0.604662
151	2009	O81	北京市	7.05229		0.0204753	0.0384329	0.025984	0.064653	1	2.19722	14.0563	53.19	20.8358	16.1665	0.205135	0.305644	98.4583	9.40533	0.016913	0	2.91164	O	北京市	0.604662
151	2010	F52	北京市	7.29602	4.37462	0.0203569	0.0384329	0.00712	0.050971	1	2.19722	14.0492	50.04	20.8078	15.5733	1.55997	0.167435	102.4	9.55489	0.011114	0	2.84215	F	北京市	0.604662
151	2011	F52	北京市	7.4303	4.37462	0.003795	0.0075805	-0.00916	0.043241	1	2.19722	14.0253	49.43	20.8932	15.4368	0.839334	0.27468	105.636	9.69597	-0.012132	0	2.89228	F	北京市	0.604662
151	2012	F51	北京市	7.83783	5.01496	0.00287677	0.0055387	0.026474	0.026827	1	2.19722	14.0483	51.63	21.2336	15.4877	0.948011	0.519371	103.258	9.7914	0.032919	0	3.21807	F	北京市	0.604662
151	2013	F51	北京市	7.89698	5.37352	0.00312749	0.0055387	0.037169	0.040566	1	2.19722	14.1858	52.5	21.6355	17.5752	1.13263	0.637564	103.3	9.89348	0.084929	0	3.62273	F	北京市	0.604662
151	2014	F51	北京市	7.85378	5.46112	0.00466331	0.0092975	0.038599	0.032497	1	2.19722	14.8811	52.42	21.7947	17.8217	-0.022144	0.775382	101.619	9.96791	0.096589	0	3.76272	F	北京市	0.604662
151	2015	F51	北京市	7.92044	5.62178	0.00204456	0.004011	0.055603	0.05427	1	2.19722	14.7794	48.38	21.6052	17.8379	7.44612	0.716298	101.846	10.0439	0.077856	0	3.50875	F	北京市	0.604662
151	2016	F51	北京市	8.10373	5.65729	0.00341603	0.0064642	0.048767	0.043441	1	2.07944	14.9217	47.84	21.4502	17.7261	3.14578	0.621903	101.399	10.153	0.036385	0	3.29598	F	北京市	0.604662
151	2017	F51	北京市	8.32471	5.79892	0.00911415	0.0177174	0.041003	0.043159	1	2.19722	15.1335	47.89	21.4919	17.9424	0.084118	0.566053	101.91	10.2405	0.116424	0	3.30223	F	北京市	0.604662
151	2018	F51	北京市	8.34077	5.90954	0.010503	0.0208602	0.038664	0.069	1	2.19722	15.1908	47.61	21.4923	17.5556	4.0824	0.352639	102.489	10.3196	0.02892	0	3.26265	F	北京市	0.604662
151	2019	F51	北京市	8.38825	5.98896	0.0105128	0.0208602	0.003658	0.057695	1	2.19722	14.9647	49.51	21.5956	17.434	1.22934	0.244578	102.292	10.4737	0.005666	0	3.33798	F	北京市	0.604662
151	2020	F51	北京市	8.38009	6.03519	0.00434037	0.0081505	-0.16106	0.148421	1	2.19722	14.5511	49.28	21.3138	17.1983	3.18451	0.229267	101.7	10.4941	-0.271462	0	2.98569	F	北京市	0.604662
151	2021	F51	北京市					0.017666	0.091278		2.30259	14.9885		22.0243	17.6434	19.0532	0.268595			0.038059	0			北京市	0.604662
153	2000	C27	安徽省			0.0216148	0.0401428	0.041383	0.068045		0.693147			20.2688	14.0218		0.600507	100.7	8.01903	0.046226	0	2.60734		安徽省	0.286513
153	2001	C27	安徽省			0.00578597	0.0115629	0.034909	0.16907		1.94591			20.38	14.5755		0.293365	100.5	8.0854	0.038628	0	2.67979		安徽省	0.286513
153	2002	C27	安徽省			0.00312081	0.005426	0.03773	0.151124		2.19722			20.3441	14.2662	-0.40077	0.138831	99	8.16614	0.041444	0	2.60333		安徽省	0.286513
153	2003	C27	安徽省			0.00098926	0.0017338	0.024589	0.167677		2.30259		69.6	20.418	14.5151	0.187523	0.080125	101.741	8.27464	0.025659	0	2.6384		安徽省	0.286513
153	2004	C27	安徽省			0.0046635	0.0087895	0.011211	0.124757		2.19722		70.8	20.6134	14.6814	0.02442	0.143116	104.498	8.46786	0.017351	0	2.79912		安徽省	0.286513
153	2005	C27	安徽省			0.02076	0.0395373	0.008489	0.098322		2.19722	12.1606	66.41	20.8119	15.1402	0.118884	0.146373	101.352	8.58488	0.023524	0	2.96643		安徽省	0.286513
153	2006	C27	安徽省			0.0193435	0.0357071	0.020784	0.090442		2.19722	12.2259	49.45	20.7868	15.2492	0.077127	0.076386	101.223	8.71809	0.041872	0	2.90004		安徽省	0.286513
153	2007	C27	安徽省			0.00297161	0.0053161	0.00541	0.068554	1	1.94591	12.5724	50.64	20.8082	15.712	-0.259176	0.05466	105.27	8.90394	0.024141	0	2.88252		安徽省	0.286513
153	2008	C27	安徽省	5.94829		0.0124103	0.0236544	0.013039	0.080553	1	2.19722	12.6571	49.45	20.8765	16.3938	-0.090494	0.094104	106.168	9.08836	0.033669	0	2.9146	C2	安徽省	0.286513
153	2009	C27	安徽省	6.0388		0.0161481	0.0321923	0.019666	0.080073	1	1.94591	12.9551	51.35	20.9101	15.7362	-0.050755	0.08898	99.0939	9.2166	0.040858	0	2.91029	C2	安徽省	0.286513
153	2010	C27	安徽省	6.10602	3.49863	0.00860067	0.0157568	0.031726	0.078957	1	2.19722	13.8392	45.49	20.9669	15.916	-0.092284	0.075574	103.139	9.42217	0.052727	0	2.93062	C2	安徽省	0.286513
153	2011	C27	安徽省	6.17109	3.49863	0.00758529	0.0139858	0.007528	0.06713	1	2.19722	13.5278	42.24	20.9996	15.9745	-0.1761	0.043568	105.562	9.63565	0.025332	0	2.92552	C2	安徽省	0.286513
153	2012	C27	安徽省	6.10951	4.57089	0.0111198	0.0219679	0.012473	0.072699	1	2.19722	13.6205	42.14	21.0952	16.1839	-0.196956	0.045322	102.261	9.75337	0.034407	0.693147	2.98812	C2	安徽省	0.286513
153	2013	C27	安徽省	6.19787	5.01615	0.00580425	0.0112905	0.013724	0.08084	1	2.19722	13.854	42.91	21.4069	16.2958	0.100202	0.155944	102.4	9.86419	0.030503	0	3.28807	C2	安徽省	0.286513
153	2014	C27	安徽省	6.27358	5.19623	0.00915766	0.0181345	0.018376	0.085871	1	2.19722	14.0723	40.66	21.5286	16.8383	0.03619	0.075035	101.624	9.94505	0.040154	0	3.38313	C2	安徽省	0.286513
153	2015	C27	安徽省	6.26957	5.35318	0.00342743	0.006844	0.01365	0.092661	1	2.19722	13.9843	34.8	21.5585	16.8606	-0.049731	0.069664	101.286	9.99905	0.033709	0	3.37641	C2	安徽省	0.286513
153	2016	C27	安徽省	6.37369	5.43275	0.00231531	0.0042232	0.018355	0.079237	1	2.19722	14.1595	35.4	21.6357	17.096	0.486513	0.056018	101.77	10.1027	0.039719	0.693147	3.42294	C2	安徽省	0.286513
153	2017	C27	安徽省	6.42014	5.60432	0.00469308	0.008352	0.023611	0.069159	1	2.19722	14.1577	34.32	21.7413	17.2718	0.246285	0.074077	101.232	10.2043	0.048878	0	3.50206	C2	安徽省	0.286513
153	2018	C27	安徽省	6.53944	5.71647	0.0120468	0.0237479	0.020182	0.046252	1	2.19722	14.1602	36.55	21.8245	17.4942	0.034883	0.088102	101.983	10.3092	0.04457	0	3.55667	C2	安徽省	0.286513
153	2019	C27	安徽省	6.54778	5.79997	0.00916959	0.0163275	0.022646	0.045244	1	2.07944	14.2008	35.56	21.9929	17.6467	0.042536	0.071726	102.744	10.5218	0.047234	0	3.70982	C2	安徽省	0.286513
153	2020	C27	安徽省	6.47568	5.85839	0.00425159	0.0077854	0.028078	0.041063	1	2.19722	14.0886	34.45	22.0142	17.7039	0.054685	0.069516	102.7	10.5631	0.058449	1.79176	3.69442	C2	安徽省	0.286513
153	2021	C27	安徽省					0.028684	0.042242	1	2.19722	14.2955		22.0626	17.9285	0.006766	0.061467			0.056159	0			安徽省	0.286513
155	2000	C26	四川省			0.0252406	0.0495895	0.054908	0.080382		2.83321	11.6959		21.2961	17.2962		0.186078	100.1	8.29661	0.074262	0	3.68626		四川省	0.0932844
155	2001	C26	四川省			0.0137502	0.0272855	0.028304	0.085477		2.83321	11.8344		21.3876	17.4236		0.343111	102.1	8.36486	0.040394	0	3.74686		四川省	0.0932844
155	2002	C26	四川省			0.0140599	0.0272855	0.032806	0.108224		2.77259	12.441		21.3303	17.5901	-0.040523	0.239464	99.7	8.46063	0.042742	0.693147	3.64374		四川省	0.0932844
155	2003	C26	四川省			0.00997804	0.0195305	0.044861	0.126907		2.19722	12.5483	73.49	21.3571	17.5948	-0.278992	0.171772	101.663	8.58169	0.054458	0	3.63322		四川省	0.0932844
155	2004	C26	四川省			0.00694894	0.0133153	0.001392	0.178474	1	2.19722	13.5453	74.37	21.523	17.629	0.634355	0.20205	104.888	8.76087	0.011127	0	3.7768		四川省	0.0932844
155	2005	C26	四川省			0.0288905	0.0515673	0.099772	0.137014	1	2.19722		78.16	21.5965	18.3178	-0.277956	0.129119	101.66	8.90722	0.118669	0	3.8189		四川省	0.0932844
155	2006	C26	四川省			0.0241861	0.0483578	0.052511	0.153837	1	2.19722	13.1768	64.31	21.7115	18.323	0.18445	0.111557	102.315	9.06996	0.064218	0	3.90832		四川省	0.0932844
155	2007	C26	四川省			0.0159426	0.0295158	0.049787	0.141336	1	2.07944	12.8607	65.75	21.7459	18.3933	-0.058662	0.063037	105.927	9.26506	0.062541	0	3.90726		四川省	0.0932844
155	2008	C26	四川省	6.26194		0.00917389	0.0176006	0.049711	0.107437	1	1.60944	12.6808	66.94	21.8071	18.2786	-0.203228	0.055251	105.073	9.44155	0.077317	0	3.93679	C2	四川省	0.0932844
155	2009	C26	四川省	6.15666		0.0135162	0.0265689	0.022693	0.114618	1	1.60944	12.7855	65.58	21.8916	16.8721	0.055024	0.063266	100.795	9.55756	0.038465	1.79176	3.9933	C2	四川省	0.0932844
155	2010	C26	四川省	6.3645	3.69287	0.0159839	0.0286802	-0.064762	0.142379	1	1.60944	13.4804	66.01	21.9405	16.4676	-0.125304	0.058574	103.179	9.75182	-0.064257	0	4.00947	C2	四川省	0.0932844
155	2011	C26	四川省	6.48516	3.69287	0.0223519	0.0440369	-0.071629	0.151757	1	1.60944	13.3439	65.45	21.8579	16.1604	-0.296065	0.057618	105.34	9.95355	-0.064067	1.38629	3.87473	C2	四川省	0.0932844
155	2012	C26	四川省	6.48022	4.60647	0.0100558	0.0189249	0.000493	0.164985	1	1.60944	12.8242	68.34	21.8722	16.0644	0.187168	0.111431	102.535	10.0805	0.027962	0	3.85111	C2	四川省	0.0932844
155	2013	C26	四川省	6.55368	5.0307	0.00393068	0.0078505	-0.242736	0.207375	1	1.60944	13.0577	65.49	21.7994	15.8083	0.061128	0.106155	102.8	10.1808	-0.269829	0	3.72809	C2	四川省	0.0932844
155	2014	C26	四川省	6.58644	5.15802	0.00764766	0.0152935	-1.21989	0.53183	1	1.60944	12.9387	65.22	21.0233	17.6471	-0.620052	0.128342	101.573	10.2589	-4.35083	0	2.83097	C2	四川省	0.0932844
155	2015	C26	四川省	6.5463	5.37287	0.016726	0.0319656	-0.987166	0.641326		1.60944	12.8816	46	20.3945	17.7252	-0.234111	0.067001	101.461	10.3107		0	2.13448	C2	四川省	0.0932844
155	2016	C26	四川省	6.60775	5.41794	0.0193664	0.0382258	0.294072	0.021398	1	1.60944	13.2846	68.59	21.8026	13.7413	0.556368	0.736492	101.899	10.4023	0.304343	0	3.61166	C2	四川省	0.0932844
155	2017	C26	四川省	6.72198	5.59023	0.0181767	0.0360122	0.056232	0.010354	1	1.60944	13.802	58.72	22.638	17.214	0.454755	0.086277	101.412	10.5181	0.072089	0	4.55241	C2	四川省	0.0932844
155	2018	C26	四川省	6.81453	5.68461	0.0205489	0.041046	0.056845	0.013122	1	1.60944	13.8812	55.59	22.7014	17.2536	3.08525	0.090579	101.736	10.6135	0.081786	0	4.58924	C2	四川省	0.0932844
155	2019	D44	四川省	7.24891	5.75925	0.00969859	0.018737	0.045464	0.034588	1	1.60944	14.0467	55.76	22.7037	17.4263	1.22979	0.133189	103.199	10.7497	0.066795	0.693147	4.55211	D	四川省	0.0932844
155	2020	D44	四川省	7.21786	5.81359	0.0025125	0.005023	0.031802	0.043455	1	1.60944	14.0135	50.75	22.9462	17.4388	0.853747	0.096213	103.2	10.7913	0.04853	1.38629	4.80933	D	四川省	0.0932844
155	2021	D44	四川省					0.038822	0.051639	1	1.60944	14.2821	55.16	23.5745	18.2843	10.3412	0.156913			0.065973	0			四川省	0.0932844
156	2000	C29	湖南省					0.034651	0.045902		1.60944			20.2789	13.4592		0.506356	101.4	8.21389	0.047168	0	2.49754		湖南省	0.164584
156	2001	C29	湖南省					0.021279	0.084346		1.94591			20.3247	14.0529		0.331185	99.1	8.25112	0.025411	0	2.50376		湖南省	0.164584
156	2002	C29	湖南省					0.037568	0.070152		1.60944			20.4441	14.14	0.536859	0.201427	99.5	8.33123	0.046851	0	2.58498		湖南省	0.164584
156	2003	C29	湖南省			0.00565782	0.0100697	0.016344	0.073129		2.19722		57.84	20.8656	14.1291	1.53082	0.150987	102.449	8.44677	0.037002	0	2.9831		湖南省	0.164584
156	2004	C29	湖南省			0.00884812	0.0176372	-0.267326	0.460875		2.07944		57.93	20.9057	13.5441	-0.619968	0.00517	105.068	8.63798	-0.2969	0	2.98559		湖南省	0.164584
156	2005	C29	湖南省			0.0294972	0.0544523	-0.89312	1.01984		2.19722	13.4444	58.08	20.4488	12.4663	0.092327	0.005784	102.323	8.79423	-1.32042	0	2.46979		湖南省	0.164584
156	2006	C29	湖南省			0.0245831	0.0468848	0.022443	-0.071783		2.07944	13.1042	49.11	20.2215	13.3061	0.197124	0.008974	101.441	8.9475	0.154856	0	2.19983		湖南省	0.164584
156	2007	C29	湖南省			0.0300214	0.0564898	0.011522	0.085555		2.19722	12.4131	48.05	20.2338	13.425	0.300661	0.015182	105.574	9.15267	0.15912	0	2.17217		湖南省	0.164584
156	2008	C29	湖南省	6.37567		0.0402505	0.0802265	0.056401	0.066678		2.07944	12.7939	46.58	19.6809	13.0991	-0.051041	0.050407	106.025	9.35487	0.981369	0	1.59075	C2	湖南省	0.164584
156	2009	C29	湖南省	6.34318		0.0188529	0.0343594	0.24177	0.044072	1	2.19722	13.2708	46.58	19.6795	13.1121	0.080997	0.150056	99.6415	9.47729		0	1.54935	C2	湖南省	0.164584
156	2010	C33	湖南省	6.32394	3.68437	0.0158262	0.0306287	0.620472	0.040636	1	2.19722	13.3786	46.58	19.5109	13.1294	0.278687	0.255876	103.113	9.68271		0	1.34949	C3	湖南省	0.164584
156	2011	C33	湖南省	6.3091	3.68437	0.00775625	0.0154942	0.367666	0.036561	1	2.19722	13.5411	46.58	19.4731	13.1425	0.039531	0.206227	105.528	9.88683		0	1.27399	C3	湖南省	0.164584
156	2012	R86	浙江省	6.66664	4.427	0.0111751	0.0216969	0.051362	0.12775	0	2.56495	14.7352	93.65	21.9422	18.4051	-0.169991	0.119144	102.184	10.4535	0.095023	0	3.81138	R	浙江省	0.564786
156	2013	R86	浙江省	6.64915	4.95639	0.00573412	0.0114551	0.05024	0.124792	0	2.48491	14.8279	89.95	22.3495	18.6441	0.279875	0.161922	102.3	10.5389	0.085074	0	4.24689	R	浙江省	0.564786
156	2014	R86	浙江省	6.75609	5.1159	0.00890335	0.0175341	0.069064	0.115035	0	2.48491	15.1362	89.72	22.4385	18.8169	0.131986	0.158409	102.055	10.6009	0.111556	0	4.31278	R	浙江省	0.564786
156	2015	R86	浙江省	7.10911	5.32467	0.0046251	0.0090776	0.042018	0.11748	1	2.56495	15.2482	85.21	23.2629	19.0894	0.321683	0.199257	101.411	10.6663	0.048085	0	5.28523	R	浙江省	0.564786
156	2016	R86	浙江省	7.11477	5.40772	0.00150193	0.0029987	0.0428	0.117513	1	2.48491	15.2948	81.67	23.3647	19.1246	0.139039	0.170495	101.915	10.7632	0.042113	0	5.37427	R	浙江省	0.564786
156	2017	R86	浙江省	7.01635	5.58696	0.00789216	0.014293	0.044465	0.129104		2.30259	15.0198	78.07	23.3919	19.161	0.267476	0.135873	102.119	10.8545	0.045526	0	5.36896	R	浙江省	0.564786
156	2018	R86	浙江省	6.95721	5.68954	0.0110952	0.0218467	0.0437	0.083824	1	2.30259	15.0321	75.24	23.4139	19.3006	0.236009	0.166892	102.274	10.9366	0.044238	0	5.35702	R	浙江省	0.564786
156	2019	R86	浙江省	6.84549	5.77492	0.00530751	0.0102356	0.041055	0.081766	1	2.48491	15.0198	72.92	23.4784	19.501	0.398831	0.259433	102.884	11.0405	0.04143	0	5.39957	R	浙江省	0.564786
156	2020	R86	浙江省	6.35719	5.83132	0.00512642	0.0102356	0.040601	0.103394	1	2.48491	15.0198	61.09	23.8777	20.2735	3.94181	0.120425	102.3	11.0762	0.046669	0	5.87839	R	浙江省	0.564786
156	2021	R86	浙江省					0.036201	0.09619	1	2.48491	15.0198		23.9659	20.3282	0.544562	0.098762			0.042741	0			浙江省	0.564786
157	2000	C35	湖南省			0.0453467	0.0858562	0.055623	0.09142		2.19722	12.5426		20.6724	14.3746		0.626273	101.4	8.21389	0.06482	0	3.10045		湖南省	0.164584
157	2001	C35	湖南省			0.00903838	0.0176202	0.099144	0.108131		2.07944			20.7815	15.745		0.502189	99.1	8.25112	0.111493	0	3.17445		湖南省	0.164584
157	2002	C35	湖南省			0.0118201	0.022606	0.105289	0.090752		2.30259			21.11	16.2079	0.136247	0.290932	99.5	8.33123	0.121707	0	3.48412		湖南省	0.164584
157	2003	C35	湖南省			0.0101015	0.0176934	0.089075	0.073485		2.48491		73.43	21.678	17.2943	0.373979	0.160636	102.449	8.44677	0.123913	1.09861	4.07059		湖南省	0.164584
157	2004	C35	湖南省			0.0145938	0.0289501	0.105823	0.063482		2.3979		72.4	21.9989	17.8632	-0.032391	0.141511	105.068	8.63798	0.161531	1.09861	4.39677		湖南省	0.164584
157	2005	C35	湖南省			0.0105846	0.0211547	0.07415	0.062944		2.3979	13.9978	74.36	22.152	18.0306	0.150574	0.155995	102.323	8.79423	0.112028	1.79176	4.53454		湖南省	0.164584
157	2006	C35	湖南省			0.00498644	0.009898	0.090175	0.057329	0	1.79176	14.2855	65.46	22.4	18.2053	0.131657	0.185098	101.441	8.9475	0.166426	2.83321	4.7869		湖南省	0.164584
157	2007	C35	湖南省			0.0116661	0.0225283	0.156008	0.040975	0	1.94591	14.473	63.2465	22.8671	19.4794	0.089631	0.123114	105.574	9.15267	0.251788	1.60944	5.31184		湖南省	0.164584
157	2008	C35	湖南省	6.17452		0.011473	0.0225283	0.0692	0.047083	0	1.94591	14.5234	61.5	23.8601	19.8439	-0.01065	0.14619	106.025	9.35487	0.116653	2.19722	6.53519	C3	湖南省	0.164584
157	2009	C35	湖南省	6.16728		0.0224385	0.0441368	0.071321	0.040168	0	1.94591	15.3446	55.95	24.2471	19.6527	0.070483	0.102173	99.6415	9.47729	0.112349	3.04452	7.01054	C3	湖南省	0.164584
157	2010	C35	湖南省	6.22773	3.68437	0.0185235	0.0344067	0.07283	0.041579	0	1.94591	15.3098	57.76	24.8663	20.1171	0.061303	0.297773	103.113	9.68271	0.10362	3.58352	7.82189	C3	湖南省	0.164584
157	2011	C35	湖南省	6.30168	3.68437	0.0156821	0.0294246	0.114182	0.037905	0	1.94591	15.3416	56.79	24.9941	20.5017	0.447835	0.223551	105.528	9.88683	0.150042	5.93489	7.96167	C3	湖南省	0.164584
157	2012	C35	湖南省	6.19584	4.61927	0.0213677	0.0415523	0.084619	0.040267	0	1.94591	15.6561	54.39	25.2116	20.1914	-0.102741	0.225727	102.012	10.0058	0.113336	6.20456	8.23094	C3	湖南省	0.164584
157	2013	C35	湖南省	6.21643	5.10449	0.00655982	0.0121277	0.044137	0.050684	0	1.94591	15.6561	54.11	25.2179	20.115	0.104483	0.186039	102.5	10.1114	0.053571	6.29157	8.19996	C3	湖南省	0.164584
157	2014	C35	湖南省	6.14616	5.24776	0.00180013	0.0035993	0.006697	0.074651	0	1.94591	15.3945	49.72	25.264	19.8498	0.053278	0.154477	101.882	10.205	0.017085	5.70711	8.22601	C3	湖南省	0.164584
157	2015	C35	湖南省	6.07254	5.42385	0.0016241	0.0032352	0.000973	0.081957	0	1.79176	15.0393	51.6	25.2636	19.1036	0.32372	0.122561	101.38	10.2717	0.016418	4.93447	8.18547	C3	湖南省	0.164584
157	2016	C35	湖南省	6.09965	5.48004	0.00325119	0.0061885	-0.01015	0.086602	0	1.94591	15.7756	51.92	25.2135	19.3055	0.160939	0.073756	101.878	10.3594	0.001719	3.89182	8.07362	C3	湖南省	0.164584
157	2017	C35	湖南省	6.3078	5.65346	0.00758288	0.0148635	0.015009	0.076001	0	1.94591	15.7101	50.74	25.1439	19.6936	0.067551	0.085968	101.426	10.4313	0.038601	3.61092	7.93422	C3	湖南省	0.164584
157	2018	C35	湖南省	6.38147	5.76668	0.0118377	0.0235888	0.020936	0.050852	0	1.94591	15.6873	51.17	25.2608	19.815	0.213236	0.093673	101.961	10.503	0.040187	4.74493	8.06138	C3	湖南省	0.164584
157	2019	C35	湖南省	6.45258	5.8418	0.0124095	0.024783	0.046434	0.037398	0	1.94591	15.6873	61.59	25.2458	20.3419	0.216959	0.055103	102.916	10.5904	0.073467	4.80402	7.99991	C3	湖南省	0.164584
157	2020	C35	湖南省	6.48465	5.88232	0.00587759	0.011235	0.063257	0.03003	0	1.94591	15.6873	62.6	25.4792	20.8477	0.210035	0.086744	102.3	10.6402	0.082384	4.93447	8.29702	C3	湖南省	0.164584
157	2021	C35	湖南省					0.052337	0.024929	0	1.94591	15.7176	55.55	25.5274	20.6044	0.060565	0.108101			0.068943	4.89784			湖南省	0.164584
158	2000	C17	河北省					0.054104	0.094925		1.94591			21.3573	18.9995		0.154385	99.7	8.53483	0.087742	0	3.79342		河北省	0.358154
158	2001	C17	河北省					0.041637	0.051053		1.94591			21.4448	18.5784		0.173793	100.5	8.61555	0.060817	0	3.85002		河北省	0.358154
158	2002	C17	河北省					0.042654	0.071421		2.19722			21.4617	17.9089	-0.054934	0.107435	99	8.70256	0.05758	0	3.82877		河北省	0.358154
158	2003	C17	河北省			0.00221864	0.0042506	0.029608	0.074472		2.19722		70.01	21.6589	17.8887	-0.063998	0.150745	102.175	8.84236	0.043731	0	4.00906		河北省	0.358154
158	2004	C17	河北省			0.00298477	0.0057552	0.012659	0.052674		2.19722		69.98	21.8472	17.2251	-0.017468	0.06621	104.25	9.04519	0.023994	0	4.18255		河北省	0.358154
158	2005	C17	河北省			0.0112273	0.0216742	0.011579	0.064642	1	2.19722	11.4042	70.11	21.9442	16.8674	0.08017	0.055256	101.799	9.21155	0.026424	0	4.25365		河北省	0.358154
158	2006	C17	河北省			0.0124036	0.0244363	0.015476	0.051772	1	2.19722	11.5258	64.6	21.9321	16.6607	0.178853	0.065743	101.693	9.34728	0.036161	1.09861	4.19983		河北省	0.358154
158	2007	C17	河北省			0.00877523	0.017548	0.01376	0.028831	1	2.19722	11.5721	61.65	22.0047	16.0582	0.029231	0.062658	104.68	9.51836	0.037784	0	4.24338		河北省	0.358154
158	2008	C17	河北省	5.71407		0.00510446	0.0090307	0.026812	0.031939	1	2.19722	11.5627	64.86	22.1945	16.183	-0.123773	0.196231	106.2	9.68109	0.046342	0.693147	4.4243	C1	河北省	0.358154
158	2009	C17	河北省	5.84387		0.00814191	0.0162735	0.01755	0.032045	1	2.19722	11.6674	52.46	22.1753	16.1848	0.866729	0.184311	99.3215	9.75473	0.029268	0	4.36174	C1	河北省	0.358154
158	2010	C17	河北省	5.91823	3.39249	0.00398003	0.0076349	0.011574	0.037076	1	2.19722	11.8907	52.13	22.2798	16.8241	0.170442	0.186362	103.074	9.92301	0.02396	1.38629	4.44451	C1	河北省	0.358154
158	2011	C17	河北省	6.06737	3.39249	0.00240095	0.0047649	0.010809	0.027739	1	2.19722	12.1118	50.65	22.3893	16.4147	-0.202522	0.10414	105.696	10.1071	0.034502	0	4.53415	C1	河北省	0.358154
158	2012	C17	河北省	6.09423	4.52103	0.00259831	0.0051847	0.002047	0.034855	1	2.19722	12.1807	51.18	22.4667	16.6497	1.11583	0.12837	102.597	10.1877	0.028029	1.60944	4.58639	C1	河北省	0.358154
158	2013	C17	河北省	6.14015	4.9845	0.00444857	0.0085898	0.003039	0.048191	1	2.19722	12.8657	51.94	22.4765	16.4651	0.209059	0.054765	103	10.2557	0.027438	0	4.55812	C1	河北省	0.358154
158	2014	C17	河北省	6.20516	5.16872	0.00658552	0.0129418	0.004369	0.032591	1	2.19722	12.978	52.92	22.4376	16.0012	0.325635	0.03297	101.723	10.2895	0.031815	0	4.4717	C1	河北省	0.358154
158	2015	C17	河北省	6.13832	5.33922	0.00283584	0.0053258	0.022731	0.033131	1	2.3979	14.0034	62.75	23.1159	16.4521	0.65363	0.08668	100.874	10.3025	0.041394	0	5.26036	C1	河北省	0.358154
158	2016	C17	河北省	6.14553	5.41055	0.00659748	0.0131179	0.0271	0.026709	1	2.3979	14.1572	62.81	23.273	16.5358	1.22395	0.144501	101.511	10.3757	0.049766	1.60944	5.41805	C1	河北省	0.358154
158	2017	C17	河北省	6.33825	5.58788	0.00438832	0.0077921	0.027761	0.03006	1	2.3979	14.4021	62.36	23.2719	16.4598	2.55727	0.098407	101.729	10.4346	0.052795	1.09861	5.37657	C1	河北省	0.358154
158	2018	C17	河北省	6.44947	5.69113	0.0147936	0.0285071	0.012935	0.030323	1	2.3979	14.6855	63.25	23.3725	16.5352	1.28512	0.126845	102.449	10.4916	0.038157	1.09861	5.4642	C1	河北省	0.358154
158	2019	I65	河北省	6.48911	5.7656	0.0158186	0.0309615	0.006726	0.030954	1	2.3979	14.777	54.11	23.3734	16.8453	0.386782	0.110339	102.952	10.4661	0.030795	0.693147	5.42543	I	河北省	0.358154
158	2020	I65	河北省	6.4677	5.83074	0.00793976	0.015712	0.007191	0.029083	1	2.3979	14.6573	49.3	23.4243	16.8522	2.10499	0.140246	102.1	10.497	0.028294	0	5.45032	I	河北省	0.358154
158	2021	I65	河北省					0.007816	0.030609	1	2.3979	15.0774	44.74	23.5325	16.7267	1.30828	0.116998			0.027745	0			河北省	0.358154
159	2000	C25	新疆维吾尔自治区					0.028997	0.043832		2.3979			20.6104	14.618		0.379636	99.4	7.21844	0.0438	0	3.03608		新疆维吾尔自治区	0.0393531
159	2001	C25	新疆维吾尔自治区					0.015156	0.142234		2.07944			21.1328	14.3878		0.192053	104	7.3076	0.028774	0	3.5487		新疆维吾尔自治区	0.0393531
159	2002	C25	新疆维吾尔自治区					-0.008055	0.109518		2.56495			21.1868	14.9584	8.92173	0.239694	99.4	7.38563	0.000376	0	3.56719		新疆维吾尔自治区	0.0393531
159	2003	C25	新疆维吾尔自治区			0.00315621	0.0063025	-0.004686	0.097837		2.56495		60.08	21.1037	14.903	0.244732	0.091038	100.411	7.5424	0.009584	0	3.43729		新疆维吾尔自治区	0.0393531
159	2004	C25	新疆维吾尔自治区			0.0014755	0.0028447	-0.003956	0.159462		2.56495		60.04	21.0721	16.989	1.40154	0.051406	102.712	7.70034	0.019663	0	3.36327		新疆维吾尔自治区	0.0393531
159	2005	C25	新疆维吾尔自治区			0.0180729	0.0316678	0.007141	0.179651	0	2.19722	12.5062	60.2	21.0597	17.2037	0.875088	0.028162	100.729	7.86488	0.036222	0	3.30992		新疆维吾尔自治区	0.0393531
159	2006	C25	新疆维吾尔自治区			0.0175861	0.0316678	0.006079	0.110601	0	2.19722	13.0036	50.92	20.9769	17.3222	-0.077182	0.060675	101.312	8.02134	0.034924	0	3.18137		新疆维吾尔自治区	0.0393531
159	2007	C25	新疆维吾尔自治区			0.00129353	0.0025797	0.045667	0.062509	0	2.19722	12.9706	55.68	20.9801	17.6283	0.848505	0.159134	105.485	8.16711	0.081217	0	3.14477		新疆维吾尔自治区	0.0393531
159	2008	C25	新疆维吾尔自治区	6.54094		0.00669837	0.0122624	0.080464	0.093955	1	2.19722	14.4676	55.5	21.3465	17.3322	0.000891	0.232424	108.056	8.33883	0.106764	0	3.50158	C2	新疆维吾尔自治区	0.0393531
159	2009	C25	新疆维吾尔自治区	6.39284		0.0139432	0.0278213	0.065441	0.095489	1	2.19722	15.1264	46.21	21.5571	16.7458	0.22652	0.155401	100.738	8.36102	0.084102	0	3.69485	C2	新疆维吾尔自治区	0.0393531
159	2010	C25	新疆维吾尔自治区	7.087		0.0114911	0.0224278	0.200271	0.121075	1	2.19722	15.8453	35.81	21.9003	16.9512	0.043613	0.192756	104.33	8.60107	0.248638	0	4.04322	C2	新疆维吾尔自治区	0.0393531
159	2011	C25	新疆维吾尔自治区	7.26512		0.00890029	0.0176562	0.104777	0.055818	1	2.19722	15.8699	32.89	21.8792	17.1301	0.308202	0.161397	105.949	8.79635	0.133482	0	3.97912	C2	新疆维吾尔自治区	0.0393531
159	2012	F51	新疆维吾尔自治区	7.83783	4.41219	0.00572397	0.0107874	0.033897	0.03844	1	2.19722	15.5976	32.59	21.8175	16.4306	0.008149	0.136145	103.826	8.92337	0.05043	0	3.86869	F	新疆维吾尔自治区	0.0393531
159	2013	F51	新疆维吾尔自治区	7.89698	4.96564	0.0053516	0.0097402	0.011767	0.058568	1	2.19722	15.1597	32.81	21.8162	15.9728	0.014125	0.196115	103.9	9.04119	0.027842	0	3.82716	F	新疆维吾尔自治区	0.0393531
159	2014	F51	新疆维吾尔自治区	7.85378	5.09785	0.00517135	0.0094265	0.044666	0.077608	1	2.19722	15.3554	33.56	21.8112	16.3687	-0.60728	0.126539	102.106	9.13491	0.062547	0	3.78152	F	新疆维吾尔自治区	0.0393531
159	2015	F51	新疆维吾尔自治区	7.92044	5.3254	0.00492043	0.0086408	0.020371	0.127521	1	2.19722	15.1682	33.13	21.8047	15.9235	3.19979	0.105417	100.567	9.14043	0.035889	0	3.7341	F	新疆维吾尔自治区	0.0393531
159	2016	F51	新疆维吾尔自治区	8.10373	5.341	0.00341445	0.0060312	0.011509	0.147685	1	2.19722	15.0001	33.45	21.8599	16.2518	-0.163132	0.079337	101.368	9.17468	0.014025	0	3.75702	F	新疆维吾尔自治区	0.0393531
159	2017	F51	新疆维吾尔自治区	8.32471	5.5162	0.0112923	0.0218	-0.023415	0.192089	0	2.19722	14.5676	32.24	21.8344	15.6352	-0.158039	0.092936	102.187	9.29486	-0.013114	0	3.68794	F	新疆维吾尔自治区	0.0393531
159	2018	F51	新疆维吾尔自治区	8.34077	5.60521	0.010952	0.0218	0.018187	0.153232	0	2.19722	15.5196	32.33	21.7312	16.358	-0.566027	0.08429	102.029	9.40912	0.027547	0	3.5307	F	新疆维吾尔自治区	0.0393531
159	2019	F51	新疆维吾尔自治区	8.38825	5.68474	0.0122457	0.0242345	0.009251	0.146006	0	2.19722	15.0505	29.17	21.759	16.1011	-0.365665	0.04939	101.944	9.51761	0.013801	0	3.5221	F	新疆维吾尔自治区	0.0393531
159	2020	F51	新疆维吾尔自治区	8.38009	5.73124	0.0135046	0.0242345	0.031723	0.15792	0	2.19722	15.6064	26.9	21.7089	16.3254	-0.106852	0.020941	101.5	9.53225	0.051618	0	3.42537	F	新疆维吾尔自治区	0.0393531
159	2021	F51	新疆维吾尔自治区					0.006855	0.062565	0	2.19722	15.8533	26.66	22.0286	16.3252	0.734691	0.014049			0.020032	0			新疆维吾尔自治区	0.0393531
166	2014	J67	新疆维吾尔自治区		5.09785			0.02513	0	1	2.19722	14.8694	86.96	25.661	20.5214		0.49787	102.106	9.13491	0.024986				新疆维吾尔自治区	0.0393531
166	2015	J67	新疆维吾尔自治区		5.3254			0.037259	0	1	2.19722	16.1842	74.6	26.5331	22.4551	0.453981	0.454361	100.567	9.14043	0.037188	0			新疆维吾尔自治区	0.0393531
166	2016	J67	新疆维吾尔自治区		5.341			0.020067		1	2.19722	16.1092	74.35	26.3418	22.3305	-0.16011	0.417022	101.368	9.17468		0			新疆维吾尔自治区	0.0393531
166	2017	J67	新疆维吾尔自治区		5.5162			0.015755		1	2.19722	15.9269	75.01	26.4269	21.8599	-0.197566	0.296716	102.187	9.29486		0			新疆维吾尔自治区	0.0393531
166	2018	J67	新疆维吾尔自治区		5.60521			0.012216		1	2.19722	15.5257	76.06	26.5747	21.7304	2.37677	0.279843	102.029	9.40912		0			新疆维吾尔自治区	0.0393531
166	2019	J67	新疆维吾尔自治区		5.68474			0.014936		1	2.3979	15.65	76.31	26.6857	22.0253	0.505343	0.276911	101.944	9.51761		0			新疆维吾尔自治区	0.0393531
166	2020	J67	新疆维吾尔自治区		5.73124			0.016037		1	2.3979	15.2636	75.94	26.92	22.3678	0.042801	0.250851	101.5	9.53225		0			新疆维吾尔自治区	0.0393531
166	2021	J67	新疆维吾尔自治区					0.015864		1	2.3979	15.7557	76.15	27.1219	22.5522	-0.037114	0.243026				0			新疆维吾尔自治区	0.0393531
301	2000	C17	江苏省					0.060503	0.035027		2.70805			21.3044	17.6843		0.208097	100.1	9.05751	0.081947	0.693147	3.73543		江苏省	0.47413
301	2001	C17	江苏省					0.055178	0.024565		2.70805			21.3699	17.6176		0.168657	100.8	9.15449	0.073699	0.693147	3.7673		江苏省	0.47413
301	2002	C17	江苏省					0.031961	0.039261		2.70805			21.6777	17.9564	0.136838	0.198385	99.2	9.26926	0.042365	0	4.07019		江苏省	0.47413
301	2003	C17	江苏省			0.00050701	0.0009728	0.026403	0.035285		2.48491		68.53	21.8558	18.1181	0.404908	0.161766	101.016	9.4289	0.039179	0	4.2323		江苏省	0.47413
301	2004	C17	江苏省			0.00259469	0.0046086	-0.014279	0.052031	1	2.48491		68.28	21.9045	18.0952	-0.022466	0.122385	104.055	9.61604	-0.005618	0	4.24803		江苏省	0.47413
301	2005	C17	江苏省			0.00434963	0.0086992	0.008461	0.032939	1	2.48491	12.3502	69.78	21.9756	18.0966	-0.059365	0.071054	102.113	9.83085	0.024647	0	4.28985		江苏省	0.47413
301	2006	C17	江苏省			0.00672256	0.0131883	0.056211	0.02684	1	2.48491	12.5461	45.85	21.9248	18.0977	0.322274	0.106806	101.618	9.987	0.089797	0	4.19135		江苏省	0.47413
301	2007	C17	江苏省			0.00971006	0.019396	0.04646	0.033031	1	1.60944	12.6182	40.3	21.8691	18.0931	-0.137267	0.062167	104.309	10.1666	0.06084	0	4.08759		江苏省	0.47413
301	2008	C17	江苏省	5.71407		0.0106445	0.0212886	0.043756	0.080593	1	2.19722	13.7529	41.27	22.0618	16.9297	0.129714	0.044406	105.364	10.3412	0.055367	0	4.26955	C1	江苏省	0.47413
301	2009	C17	江苏省	5.84387		0.021779	0.0435544	0.023398	0.093695	1	2.07944	13.6353	43.81	22.0777	17.1163	-0.10123	0.09401	99.5699	10.4475	0.039555	0	4.24796	C1	江苏省	0.47413
301	2010	S90	江苏省	6.60387	3.01259	0.0134097	0.0240802	0.01913	0.0819	1	1.94591	13.5361	41.7	22.043	17.2246	-0.868866	0.105083	103.813	10.6317	0.024577	0	4.16777	S	江苏省	0.47413
301	2011	S90	江苏省	6.52893	3.01259	0.0025011	0.0049442	0.030952	0.060968	1	2.19722	13.5676	39.92	21.971	17.4041	0.601751	0.112698	105.33	10.8018	0.033521	0	4.04458	S	江苏省	0.47413
301	2012	D44	江苏省	6.79999		0.00895136	0.0173733	0.044544	0.088334	1	2.19722	14.0624	39.9	21.9994	18.1738	0.26026	0.123471	102.566	10.8978	0.047621	0	4.03731	D	江苏省	0.47413
301	2013	D44	江苏省	6.8677		0.00817384	0.0154109	0.090166	0.098997	1	2.07944	14.0987	39.06	22.0226	18.5648	-0.155451	0.129309	102.3	10.998	0.08786	0	4.02408	D	江苏省	0.47413
301	2014	D44	江苏省	6.85631		0.00466808	0.0091528	0.05637	0.102365	0	1.94591	14.2916	38.59	22.1063	18.5225	0.472661	0.093007	102.209	11.0835	0.050159	0	4.08124	D	江苏省	0.47413
301	2015	D44	江苏省	6.82124		0.00458123	0.0091528	0.037859	0.109866	0	1.94591	14.3303	39.67	22.2066	18.3857	0.253267	0.069275	101.661	11.1579	0.039338	0	4.15845	D	江苏省	0.47413
301	2016	D44	江苏省	6.8524		0.00221288	0.0042121	0.029632	0.125508	0	1.94591	14.3414	39.31	22.3262	18.3262	0.137181	0.085394	102.266	11.2566	0.036962	0	4.25938	D	江苏省	0.47413
301	2017	D44	江苏省	6.9429		0.00288626	0.0053986	0.051641	0.086279	0	1.79176	14.2115	39.26	22.2083	18.1776	-0.026996	0.159955	101.742	11.3606	0.065066	0	4.08051	D	江苏省	0.47413
301	2018	C28	江苏省	7.24853		0.0026997	0.0053986	0.038712	0.007563	0	1.94591	15.1836	81.99	23.8083	19.0902	-0.609714	0.080801	102.31	11.436	0.051653	0	6.02726	C2	江苏省	0.47413
301	2019	C28	江苏省	7.15602		0.0028569	0.0057075	0.046006	0.010299	0	1.94591	15.2172	82.37	24.2798	19.1314	-0.045116	0.126291	103.125	11.5092	0.067035	0	6.61469	C2	江苏省	0.47413
301	2020	C28	江苏省	7.00643		0.00335879	0.0067104	0.004969	0.011393	0	1.94591	15.3306	82.45	24.8653	19.3242	0.157711	0.203718	102.5	11.5397	0.013267	0	7.38051	C2	江苏省	0.47413
301	2021	C28	江苏省					0.038531	0.012418	0	1.94591	15.5457	80.38	25.6061	20.0959	1.83887	0.073305			0.053853	0			江苏省	0.47413
333	2013	C38	广东省	6.44721	5.21917	0.0235334	0.0461277	0.085589	0.05566	0	2.63906	16.5755	55.74	25.2974	21.4007	-0.709351	0.17292	102.5	11.0425	0.155206	3.80666	8.35406	C3	广东省	1.5178
333	2014	C38	广东省	6.49877	5.30594	0.00904454	0.0162853	0.096817	0.052928	0	2.56495	16.6575	55.75	25.5132	21.5116	0.026161	0.043829	102.306	11.1245	0.178965	5.00395	8.62646	C3	广东省	1.5178
333	2015	C38	广东省	6.5063	5.48459	0.00810452	0.0146523	0.105747	0.053754	0	2.48491	16.5742	56.87	25.5819	21.525	-0.062305	0.040261	101.549	11.1956	0.176825	5.20401	8.68671	C3	广东省	1.5178
333	2016	C38	广东省	6.5604	5.51341	0.00747875	0.0146523	0.092977	0.060491	0	2.30259	16.5447	49.53	25.8626	21.8721	0.098041	0.073351	102.303	11.3004	0.144114	5.50939	9.06084	C3	广东省	1.5178
333	2017	C38	广东省	6.64323	5.69093	0.00316233	0.0060045	0.075013	0.061402	0	2.30259	16.5679	56.29	26.2371	22.381	-0.139769	0.087993	101.508	11.4043	0.123784	5.45104	9.58387	C3	广东省	1.5178
333	2018	C38	广东省	6.72019	5.80489	0.00343259	0.0064818	0.082102	0.036862	0	2.19722	16.6627	59.5	26.2981	22.4791	-0.146115	0.068078	102.161	11.4853	0.12032	4.92725	9.63665	C3	广东省	1.5178
333	2019	C38	广东省	6.72896	5.8878	0.00525259	0.010505	0.083712	0.034259	0	2.07944	16.9061	60.04	26.4335	22.5852	-0.146691	0.100815	103.381	11.5868	0.122134	3.97029	9.80397	C3	广东省	1.5178
333	2020	C38	广东省	6.76193	5.93893	0.00524843	0.0104966	0.076326	0.032595	0	2.07944	17.1738	56.51	26.6104	22.6627	-0.131713	0.065343	102.6	11.6151	0.112662	2.48491	10.0371	C3	广东省	1.5178
333	2021	C38	广东省					0.074792	0.030086	0	2.19722	17.0694		26.6841	22.7428	-0.087295	0.104525			0.10608	0.693147			广东省	1.5178
338	2007	C36	山东省			0.0333408	0.0661497	0.124788	0.052748	0	2.89037	15.2171	64.05	23.8333	19.9361	0.182578	0.121119	104.44	10.1572	0.226743	2.89037	6.66003		山东省	0.601909
338	2008	C36	山东省	6.71498		0.0241513	0.0482644	0.082405	0.049023	0	2.83321	15.0098	63.62	24.0998	19.8579	-0.369985	0.114678	105.292	10.3396	0.149549	1.09861	6.9728	C3	山东省	0.601909
338	2009	C36	山东省	6.79543		0.0303319	0.0559598	0.108993	0.048978	0	2.89037	15.3025	63.98	24.3128	20.3277	0.046839	0.106826	99.9976	10.4311	0.173949	1.60944	7.21933	C3	山东省	0.601909
338	2010	C36	山东省	6.88964	3.65196	0.00684954	0.0136627	0.153358	0.040839	0	2.89037	15.4642	62.61	24.6776	20.8058	0.195256	0.174515	102.935	10.5757	0.257058	2.99573	7.67889	C3	山东省	0.601909
338	2011	C36	山东省	6.80339	3.65196	0.0144344	0.0288553	0.10269	0.050355	0	2.89037	15.42	60.06	24.843	20.8494	0.216615	0.216386	105.02	10.7224	0.157438	4.68213	7.86926	C3	山东省	0.601909
338	2012	C36	山东省	6.6379	4.60866	0.0111859	0.0218183	0.048767	0.067116	0	2.89037	15.4157	58.76	24.9178	20.7496	0.292061	0.212592	102.103	10.82	0.063553	4.98361	7.93409	C3	山东省	0.601909
338	2013	C36	山东省	6.64081	5.07079	0.00340489	0.0066257	0.048619	0.066133	0	2.89037	15.3999	58.68	25.0866	20.8848	0.206912	0.211367	102.2	10.9193	0.070151	5.0814	8.13275	C3	山东省	0.601909
338	2014	C36	山东省	6.59355	5.20335	0.00205606	0.0041103	0.048039	0.080431	0	2.89037	15.4062	56.79	25.5142	21.8595	0.066069	0.170204	101.906	10.9925	0.063388	4.94164	8.70791	C3	山东省	0.601909
338	2015	C36	山东省	6.60091	5.39662	0.00109294	0.0021595	0.018827	0.097312	0	2.56495	15.408	57.15	25.4671	21.8642	0.056951	0.182934	101.226	11.0509	0.029928	5.00395	8.59939	C3	山东省	0.601909
338	2016	C36	山东省	6.66499	5.44917	0.00376448	0.0068778	0.02193	0.082114	0	2.56495	15.4975	54.12	25.8231	22.1509	0.470085	0.131708	102.079	11.1276	0.030813	5.54126	9.08214	C3	山东省	0.601909
338	2017	C36	山东省	6.67784	5.60602	0.00588776	0.0117165	0.048399	0.063348	0	2.63906	15.6185	53.66	25.9684	22.294	0.019912	0.138446	101.518	11.1932	0.073842	5.50533	9.25865	C3	山东省	0.601909
338	2018	C36	山东省	6.69148	5.70754	0.00585789	0.0116598	0.056635	0.039305	0	2.70805	15.7532	57.06	26.0476	22.369	0.143514	0.167481	102.454	11.2447	0.080722	6.02587	9.33748	C3	山东省	0.601909
338	2019	C36	山东省	6.68446	5.79106	0.00853869	0.016969	0.050276	0.039574	0	2.70805	15.7304	58.25	26.1906	22.4441	0.32938	0.178547	103.21	11.1714	0.072009	6.65157	9.51329	C3	山东省	0.601909
338	2020	C36	山东省	6.70366	5.85166	0.00529063	0.010148	0.041643	0.039039	0	2.70805	15.8722	63.03	26.3245	22.4263	-0.052594	0.19477	102.8	11.2	0.061781	6.52062	9.6769	C3	山东省	0.601909
338	2021	C36	山东省					0.041733	0.039578	0	2.70805	16.0297	51.98	26.3474	22.5092	-0.07297	0.235103			0.054887	5.83188			山东省	0.601909
400	2000	C38	河南省			0.0180428	0.0354232	0.100065	0.092265		2.19722			21.4551	17.2103		0.127494	99.2	8.54435	0.134024	0	3.70139		河南省	0.190922
400	2001	C38	河南省			0.0134499	0.0236722	0.066323	0.11765		2.19722			21.6712	16.9273		0.201008	100.7	8.61849	0.091722	0	3.9029		河南省	0.190922
400	2002	C38	河南省			0.00190597	0.0036187	0.057647	0.134674		2.3979			21.7333	17.5752	0.472308	0.17273	100.1	8.70541	0.084411	0	3.93303		河南省	0.190922
400	2003	C38	河南省			0.00181335	0.0036187	0.064888	0.113181		2.19722		54.74	21.8526	17.9353	0.073726	0.122053	101.568	8.83458	0.096525	1.79176	4.02863		河南省	0.190922
400	2004	C38	河南省			0.00553533	0.0104357	0.048054	0.114267		2.19722		57.95	22.0241	17.6924	0.372316	0.07249	105.399	9.05413	0.09031	1.09861	4.18586		河南省	0.190922
400	2005	C38	河南省			0.0205303	0.0396097	0.040354	0.074297		2.19722	13.2357	41	22.1064	17.9402	0.391946	0.078043	102.076	9.26742	0.081055	0	4.24139		河南省	0.190922
400	2006	C38	河南省			0.01802	0.0329123	0.038851	0.093216	1	2.19722	13.3047	39.71	22.25	17.929	0.600427	0.162658	101.294	9.42245	0.092875	0	4.36941		河南省	0.190922
400	2007	C38	河南省			0.00206066	0.0037384	0.035273	0.090577	1	2.19722	13.3047	38.56	22.2609	18.4732	0.660039	0.213897	105.425	9.61664	0.079163	0	4.34225		河南省	0.190922
400	2008	C38	河南省	6.51049		0.00739499	0.0141571	0.021695	0.095778	1	2.19722	13.1022	47.43	22.2793	17.674	0.207755	0.199006	107.031	9.79916	0.070745	0	4.32398	C3	河南省	0.190922
400	2009	C38	河南省	6.49954		0.0132032	0.0262668	0.050058	0.103337	1	2.19722	13.3535	44.17	22.2504	17.3351	0.639718	0.128972	99.417	9.87717	0.095715	0	4.24993	C3	河南省	0.190922
400	2010	C38	河南省	6.52493	3.47878	0.0153116	0.0306227	0.042959	0.100807	1	2.19722	13.7642	41.59	22.4733	16.6395	1.36069	0.174156	103.528	10.0473	0.088111	0	4.4743	C3	河南省	0.190922
400	2011	C38	河南省	6.50431	3.47878	0.0103045	0.0196787	0.043015	0.126974	1	2.19722	14.0387	45.03	22.6794	15.3069	1.04982	0.165642	105.627	10.201	0.095284	0	4.6825	C3	河南省	0.190922
400	2012	C38	河南省	6.39012	4.49223	0.00667816	0.0131477	0.082237	0.09841	1	2.19722	14.3921	43.83	22.6585	15.2326	0.958401	0.077878	102.544	10.2955	0.158135	0	4.6172	C3	河南省	0.190922
400	2013	C38	河南省	6.44721	4.9766	0.0102676	0.0202348	0.092894	0.080658	1	2.07944	14.3808	38.56	22.8384	15.3411	0.826604	0.141302	102.9	10.3795	0.167666	2.19722	4.79661	C3	河南省	0.190922
400	2014	C38	河南省	6.49877	5.07991	0.00356984	0.0070871	0.119463	0.093975	1	2.19722	14.4524	46.68	23.1021	15.9763	0.90235	0.067796	101.885	10.4613	0.191524	3.58352	5.08314	C3	河南省	0.190922
400	2015	C38	河南省	6.5063	5.29596	0.00279164	0.0052383	0.064534	0.076825	1	2.19722	14.4986	53.13	23.248	16.0829	2.14073	0.064864	101.301	10.5187	0.111614	0.693147	5.22639	C3	河南省	0.190922
400	2016	C38	河南省	6.5604	5.36765	0.00326151	0.0059855	0.065764	0.064121	1	2.19722	14.4558	54.21	23.3836	16.0606	1.51432	0.119044	101.918	10.6084	0.115124	0.693147	5.35835	C3	河南省	0.190922
400	2017	C38	河南省	6.64323	5.55361	0.00095919	0.0019038	0.044536	0.067127	1	2.19722	14.2953	52.79	23.4517	15.898	1.52138	0.080369	101.365	10.7044	0.081401	2.19722	5.40532	C3	河南省	0.190922
400	2018	C38	河南省	6.72019	5.64464	0.00927841	0.0169378	0.018777	0.049744	1	2.19722	14.4208	51.54	23.4027	15.8114	1.69984	0.063103	102.252	10.7801	0.036597	0	5.30273	C3	河南省	0.190922
400	2019	C38	河南省	6.72896	5.72051	0.0119029	0.023502	0.032768	0.042753	1	2.19722	14.4613	53.75	23.4373	15.4342	1.25205	0.077224	103.007	10.9015	0.052948	1.94591	5.30688	C3	河南省	0.190922
400	2020	C38	河南省	6.76193	5.77672	0.00762882	0.0152256	0.047758	0.042844	1	2.19722	14.4914	57.93	23.545	15.759	0.877238	0.095175	102.8	10.915	0.079606	1.38629	5.40513	C3	河南省	0.190922
400	2021	C38	河南省					0.048512	0.039196	1	2.19722	14.4561		23.595	15.7973	0.727001	0.155121			0.07734	1.09861			河南省	0.190922
401	2000	C30	河北省			0.00893282	0.0173012	0.041618	0.073112		2.63906			21.529	13.2079		0.026686	99.7	8.53483	0.057662	0	3.82349		河北省	0.358154
401	2001	C30	河北省			0.00281788	0.0049647	0.04121	0.094571		2.63906			21.7688	14.615		0.176595	100.5	8.61555	0.056465	0	4.05331		河北省	0.358154
401	2002	C30	河北省			0.00248962	0.0049647	0.03196	0.089961		2.19722			21.9284	15.2578	-0.166835	0.095262	99	8.70256	0.054317	0	4.1955		河北省	0.358154
401	2003	C30	河北省			0.00298113	0.0059591	0.032248	0.097753	1	2.19722		70	22.2666	15.257	-0.206387	0.070597	102.175	8.84236	0.05958	0	4.54897		河北省	0.358154
401	2004	C30	河北省			0.00383078	0.0076231	0.026527	0.075365	1	2.19722		64.55	22.4221	15.5694	-0.285291	0.074843	104.25	9.04519	0.053432	0	4.69318		河北省	0.358154
401	2005	C30	河北省			0.0202567	0.0371087	0.020788	0.068253	1	2.19722	14.153	70.27	22.6083	15.7907	-0.401078	0.069221	101.799	9.21155	0.045919	0	4.87646		河北省	0.358154
401	2006	C30	河北省			0.0195097	0.0348423	0.032946	0.080088	1	2.19722	13.9588	62.59	22.6153	15.7765	-0.249826	0.097427	101.693	9.34728	0.064499	0	4.84493		河北省	0.358154
401	2007	C30	河北省			0.00114149	0.0022094	0.046827	0.06301	1	2.19722	14.3571	63.41	22.9192	15.9723	0.140343	0.11228	104.68	9.51836	0.07858	0	5.17597		河北省	0.358154
401	2008	C30	河北省	5.86915		0.010046	0.0181461	0.040972	0.115165	1	2.19722	14.2582	64.58	23.2678	16.1354	-0.061475	0.157496	106.2	9.68109	0.066795	0	5.57138	C3	河北省	0.358154
401	2009	C30	河北省	5.89457		0.0170095	0.0340148	0.04924	0.122195	1	2.19722	14.2415	63.51	23.7968	17.8639	-0.088147	0.108251	99.3215	9.75473	0.070215	0	6.21208	C3	河北省	0.358154
401	2010	C30	河北省	5.99891	3.39249	0.00962162	0.0174714	0.051847	0.095985	1	2.19722	14.4149	63.61	24.1328	18.0772	-0.107454	0.098434	103.074	9.92301	0.079111	0	6.61704	C3	河北省	0.358154
401	2011	C30	河北省	6.17975	3.39249	0.00712245	0.0131183	0.04154	0.107143	1	2.19722	14.6439	69.75	24.3628	18.9419	-0.244664	0.082347	105.696	10.1071	0.073653	0	6.88713	C3	河北省	0.358154
401	2012	C30	河北省	6.10798	4.52103	0.0104679	0.0209093	0.003325	0.130712	1	2.19722	14.6583	68.35	24.4491	18.2566	-0.255342	0.077442	102.597	10.1877	0.036169	0	6.96457	C3	河北省	0.358154
401	2013	C30	河北省	6.09082	4.9845	0.00488224	0.0095417	0.004611	0.125784	1	2.19722	14.4827	70.31	24.4867	18.143	-0.163911	0.058138	103	10.2557	0.043385	0	6.97597	C3	河北省	0.358154
401	2014	C30	河北省	6.1467	5.16872	0.00340426	0.0065669	-0.006299	0.138014	1	2.19722	14.5403	75.3	24.5087	18.3326	-0.252916	0.062231	101.723	10.2895	0.033469	0	6.96616	C3	河北省	0.358154
401	2015	C30	河北省	6.16471	5.33922	0.00303654	0.0059057	-0.05209	0.207066	1	2.07944	14.1233	69.52	24.4437	18.3361	-0.241204	0.042406	100.874	10.3025	-0.0211	0	6.83722	C3	河北省	0.358154
401	2016	C30	河北省	6.35611	5.41055	0.00295333	0.0059057	-0.00057	0.135721	1	2.19722	14.805	68.35	24.4485	18.4954	-0.146015	0.060616	101.511	10.3757	0.032542	0	6.80378	C3	河北省	0.358154
401	2017	C30	河北省	6.49789	5.58788	0.00988012	0.0183628	0.003196	0.15671	1	2.19722	15.0202	43.76	24.4377	18.3433	-0.196529	0.083716	101.729	10.4346	0.037743	0	6.74903	C3	河北省	0.358154
401	2018	C30	河北省	6.5947	5.69113	0.011833	0.0221108	0.041289	0.115155	1	2.19722	15.0516	48.47	24.8503	18.5067	-0.389305	0.140952	102.449	10.4916	0.08125	0	7.27943	C3	河北省	0.358154
401	2019	C30	河北省	6.63081	5.7656	0.00759433	0.014621	0.080757	0.12045	1	2.07944	15.2692	46.03	24.8298	19.1306	-0.188884	0.094148	102.952	10.4661	0.12335	0	7.2107	C3	河北省	0.358154
401	2020	C30	河北省	6.61275	5.83074	0.00638843	0.0112476	0.087937	0.107966	1	1.94591	15.3544	47.95	24.7999	18.8528	-0.052858	0.09498	102.1	10.497	0.122811	0	7.12899	C3	河北省	0.358154
401	2021	C30	河北省					0.069315	0.109749	1	2.19722	15.3381	70.98	24.8231	18.6138	0.024884	0.115771			0.090805	0			河北省	0.358154
402	2000	K70	重庆市			0.0279328	0.0508555	0.06692	0.074659		1.94591	12.5672		20.212	15.8229		0.147395	96.7	7.37107	0.119019	0	2.47035		重庆市	0.110567
402	2001	K70	北京市			0.0265975	0.0508555	0.137554	0.019448		1.94591			20.8523	15.9407		0.030995	103.1	8.21893	0.172818	0	3.08907		北京市	0.604662
402	2002	K70	北京市			0.0147547	0.0293377	0.060371	0.049926	1	2.07944			21.7796	16.5936	1.40949	0.079752	98.2	8.37341	0.091593	0	4.06556		北京市	0.604662
402	2003	K70	北京市			0.0194111	0.0387565	0.057542	0.055936	1	2.19722		58.08	22.011	17.0473	1.5024	0.065303	100.23	8.52193	0.086778	0	4.29076		北京市	0.604662
402	2004	K70	北京市			0.0229691	0.0407367	0.054434	0.034884	1	2.19722		61.08	22.471	17.4066	1.53239	0.305579	100.952	8.70951	0.06812	0	4.79156		北京市	0.604662
402	2005	K70	北京市			0.0331664	0.0584104	0.057676	0.037017	1	2.19722	15.0376	63.67	22.7142	17.3209	-0.358869	0.118203	101.451	8.8493	0.086063	0	5.04484		北京市	0.604662
402	2006	K70	北京市			0.0357561	0.0649356	0.045866	0.045373	1	2.19722	14.4059	52.88	23.1409	17.5141	4.91069	0.169903	100.886	9.00181	0.081373	0	5.53169		北京市	0.604662
402	2007	K70	北京市			0.0333794	0.0649356	0.052816	0.065806	1	2.19722	15.2514	43.15	23.3527	17.8134	11.7863	0.16463	102.405	9.1949	0.090007	0	5.7591		北京市	0.604662
402	2008	K70	北京市	6.96678		0.0112212	0.0198008	0.037778	0.053626	1	2.19722	15.5239	42.78	24.0374	17.8978	0.478677	0.265407	105.062	9.31605	0.044098	0	6.6097	K	北京市	0.604662
402	2009	K70	北京市	7.12108		0.00717425	0.0127851	0.032442	0.052294	1	2.19722	15.5802	37.95	24.4693	17.9408	1.55237	0.311392	98.4583	9.40533	0.048803	0	7.15227	K	北京市	0.604662
402	2010	K70	北京市	7.241	4.37462	0.00821226	0.0156978	0.03385	0.049661	1	2.19722	15.5751	34.56	24.7154	18.5458	2.80712	0.25674	102.4	9.55489	0.053067	0	7.45129	K	北京市	0.604662
402	2011	K70	北京市	7.17838	4.37462	0.00657646	0.0127721	0.034454	0.052271	1	2.19722	15.5785	38.21	24.813	18.8104	-0.13142	0.154623	105.636	9.69597	0.056609	0	7.54723	K	北京市	0.604662
402	2012	K70	北京市	7.21462	5.01496	0.00748351	0.0131436	0.038505	0.03242	1	2.19722	15.784	38.78	24.9722	18.9713	1.25708	0.162508	103.258	9.7914	0.061613	0	7.73074	K	北京市	0.604662
402	2013	K70	北京市	7.36412	5.37352	0.00490025	0.0086671	0.046273	0.024822	1	2.19722	15.7614	35.8	25.0549	19	1.63693	0.128487	103.3	9.89348	0.06653	0	7.80774	K	北京市	0.604662
402	2014	K70	北京市	7.30614	5.46112	0.00439163	0.0086671	0.035536	0.028278	1	2.19722	15.7742	53.35	25.1959	19.142	1.42786	0.092044	101.619	9.96791	0.056195	0	7.96846	K	北京市	0.604662
402	2015	K70	北京市	7.41945	5.62178	0.00578284	0.0111999	0.021433	0.039586	1	2.19722	15.8874	61.84	25.3837	18.8633	2.16024	0.066836	101.846	10.0439	0.036532	0	8.19845	K	北京市	0.604662
402	2016	K70	北京市	7.72864	5.65729	0.00408166	0.0080991	0.024953	0.030874	1	1.79176	14.6298	68.05	25.4492	19.605	3.955	0.11822	101.399	10.153	0.043453	0	8.25339	K	北京市	0.604662
402	2017	K70	北京市	7.69221	5.79892	0.00179058	0.0031642	0.032765	0.021551	1	2.19722	16.4036	69.72	25.5533	19.6005	0.623077	0.084277	101.91	10.2405	0.050979	0	8.36498	K	北京市	0.604662
402	2018	K70	北京市	7.72192	5.90954	0.00093403	0.0016787	0.027184	0.022716	1	2.19722	16.2075	70.39	25.724	19.5729	5.51533	0.079555	102.489	10.3196	0.045444	0	8.5756	K	北京市	0.604662
402	2019	K70	北京市	7.69628	5.98896	0.00143603	0.002869	0.025438	0.023123	1	2.19722	15.9735	74.45	25.8108	19.8082	2.34916	0.067374	102.292	10.4737	0.04451	0	8.66393	K	北京市	0.604662
402	2020	K70	北京市	7.71909	6.03519	0.00468339	0.0091565	0.013111	0.018475	1	2.19722	15.9958	73.29	25.8544	19.4388	0.634858	0.110545	101.7	10.4941	0.005802	0	8.68865	K	北京市	0.604662
402	2021	K70	北京市					0.009596	0.017785	1	2.19722	14.5322	67.47	25.8279	19.4275	2.45536	0.107285			0.022865	0			北京市	0.604662
403	2000	C26	江西省					0.10103	0.084894	1	1.94591			20.8876	15.9988		0.147161	100.3	7.60244	0.130557	0	3.08636		江西省	0.246634
403	2001	C26	江西省					0.073857	0.118594	1	2.19722			21.0444	15.1308		0.188808	99.5	7.6851	0.10682	0	3.21352		江西省	0.246634
403	2002	C26	江西省					0.030648	0.117865		2.3979			21.158	15.4503	0.226445	0.231718	100.1	7.80404	0.057534	0	3.29597		江西省	0.246634
403	2003	C26	江西省			0.0029456	0.0058862	0.013432	0.094115		2.19722		49.38	21.5302	15.559	0.30991	0.11411	100.775	7.94002	0.033907	0.693147	3.66487		江西省	0.246634
403	2004	C26	江西省			0.00703803	0.0134572	-0.107369	0.410592		2.07944		49.25	21.4726	15.2051	0.102315	0.017973	103.522	8.14807	-0.106657	0	3.56084		江西省	0.246634
403	2005	C26	江西省			0.0227927	0.0436083	-0.278157	0.714384	0	2.07944	13.3171	49.25	21.4569	15.4982	0.27199		101.721	8.30814	-0.311772	0	3.50336		江西省	0.246634
403	2006	C26	江西省			0.116883	0.217035	-0.050972	0.11245	0	2.07944	15.4756	52.15	21.2571	15.4506	0.063955	0.010988	101.174	8.48064	0.011589	0	3.24368		江西省	0.246634
403	2007	C26	江西省			0.124026	0.217035	0.045154	0.1157	0	2.07944	13.6487	51.16	21.2298	16.8024	0.317405	0.01395	104.84	8.66566	0.168207	0	3.1739		江西省	0.246634
403	2008	C26	山西省	6.26194		0.115394	0.212533	0.152978	0.142483	0	2.19722	12.2615	51.16	20.9178	16.4199	-0.460049	0.006805	107.194	8.89774	0.287616	0	2.79844	C2	山西省	0.214682
403	2009	C26	山西省	6.15666		0.0275522	0.0550963	-0.031955	0.260216	0	2.07944	12.7634	51.18	20.9478	16.9315	0.03214	0.044434	99.5806	8.90358	0.002567	0	2.79036	C2	山西省	0.214682
403	2010	C27	山西省	6.10602	3.50886	0.0171724	0.0320378	-0.011789	0.312313	0	2.07944	13.5727	51.18	20.6458	16.4911	-0.241503	0.016218	103.019	9.12705	0.034753	0	2.4327	C2	山西省	0.214682
403	2011	C27	山西省	6.17109	3.50886	0.00277597	0.0053018	0.004109	0.264407	0	2.07944	14.2979	51.14	20.6833	16.5335	-0.020283	0.054695	105.213	9.32702	0.039002	0	2.43174	C2	山西省	0.214682
403	2012	C27	山西省	6.10951	4.53238	0.0240857	0.0436069	0.002374	0.246465	0	2.19722	14.4157	51.14	20.789	16.7329	0.10144	0.03551	102.498	9.40202	0.051474	0	2.50236	C2	山西省	0.214682
403	2013	C27	山西省	6.19787	4.97134	0.0305427	0.0588495	0.053915	0.272009	0	2.19722	15.142	40.02	20.8948	16.5873	-0.224076	0.013502	103.1	9.44662	0.168123	0	2.57405	C2	山西省	0.214682
403	2014	C27	山西省	6.27358	5.12194	0.0304113	0.0588495	0.089572	0.253054	0	2.19722	15.0416	40.72	20.9004	17.3411	0.325546	0.036576	101.66	9.45419	0.181993	0	2.53997	C2	山西省	0.214682
403	2015	C27	山西省	6.26957	5.32933	0.00834758	0.016117	0.052825	0.288787	0	2.07944	12.8508	41.42	20.9586	17.2698	-0.024072	0.040786	100.598	9.45458	0.116902	0	2.5618	C2	山西省	0.214682
403	2016	C27	山西省	6.37369	5.41526	0.00222355	0.0042864	0.03196	0.304192	0	2.07944	13.8102	39.13	20.9698	17.0938	-0.02674	0.15848	101.073	9.47658	0.088386	0	2.53377	C2	山西省	0.214682
403	2017	C27	山西省	6.42014	5.56051	0.00153779	0.0030402	0.011544	0.276295	0	2.07944	14.8176	59.6	21.0013	17.4036	-0.113592	0.087743	101.112	9.65043	0.051081	0	2.52743	C2	山西省	0.214682
403	2018	C27	山西省	6.53944	5.64776	0.00692852	0.0128459	0.056878	0.1821	1	1.79176	15.6676	59.14	20.999	17.6273	0.091638	0.117388	101.793	9.73021	0.121159	0	2.48498	C2	山西省	0.214682
403	2019	C27	山西省	6.54778	5.73247	0.00846189	0.0166565	0.124121	0.122212	1	1.94591	15.6271	60.12	20.9636	17.6367	0.151811	0.087244	102.721	9.74254	0.189671	0	2.40712	C2	山西省	0.214682
403	2020	C27	山西省	6.47568	5.78607	0.00861231	0.0166565	0.110542	0.111943	1	1.94591	15.6664	58.4	21.2256	17.7424	0.650304	0.06029	102.9	9.7786	0.136692	0	2.64938	C2	山西省	0.214682
403	2021	C27	山西省					0.055241	0.096223	1	2.56495	15.7631		22.6816	17.9999	0.141328	0.124885			0.052659	0			山西省	0.214682
404	2000	C34	江西省			0.0213847	0.042749	0.047853	0.048488		2.07944			20.3663	12.1185		0.076365	100.3	7.60244	0.060612	0	2.58584		江西省	0.246634
404	2001	C34	江西省			0.0138779	0.0253115	0.001024	0.049718		2.07944			20.8592	12.6253		0.28258	99.5	7.6851	0.005259	0	3.05634		江西省	0.246634
404	2002	C34	江西省			0.0045208	0.0088437	0.002754	0.046395		1.60944			21.2271	15.3725	-1.18777	0.173484	100.1	7.80404	0.016464	0	3.41104		江西省	0.246634
404	2003	C34	江西省			0.00498454	0.0088437	-0.071716	0.110901		2.19722		63.85	21.2023	15.813	-0.33349	0.119578	100.775	7.94002	-0.061926	0	3.34404		江西省	0.246634
404	2004	C34	江西省			0.00512622	0.0092857	0.00841	0.049935		2.19722		64	21.2794	15.4629	-0.171563	0.11845	103.522	8.14807	0.030205	0	3.38807		江西省	0.246634
404	2005	C34	江西省			0.0177546	0.0343247	-0.074436	0.122787	1	2.19722	12.2501	64.41	21.3058	15.5672	-0.137025	0.081382	101.721	8.30814	-0.068594	0	3.37691		江西省	0.246634
404	2006	C34	江西省			0.0127779	0.025039	0.015099	0.042777	1	2.07944	12.6115	53.28	21.4565	15.8949	-0.28997	0.143028	101.174	8.48064	0.049252	0	3.50297		江西省	0.246634
404	2007	C34	江西省			0.00413256	0.0080906	0.021762	0.048913	1	1.38629	12.6698	54.08	21.6028	16.0073	-0.14651	0.10079	104.84	8.66566	0.08567	0	3.62599		江西省	0.246634
404	2008	C34	江西省	5.97143		0.00656862	0.0124464	0.035195	0.05392	1	2.19722	12.9966	53.69	21.455	16.7159	-0.312952	0.175322	106.046	8.84952	0.092633	0	3.42135	C3	江西省	0.246634
404	2009	C34	江西省	5.98984		0.00930187	0.0181978	0.063568	0.075436	1	2.19722	13.2394	56.67	21.7149	17.6234	-0.387457	0.133256	99.3414	8.94314	0.120666	0	3.67215	C3	江西省	0.246634
404	2010	C34	江西省	6.13877	4.12842	0.00835764	0.0164677	0.021469	0.060941	1	2.19722	13.2449	46.26	22.002	17.5099	-0.149443	0.08313	103.044	9.1539	0.063653	0	3.96034	C3	江西省	0.246634
404	2011	C34	江西省	6.20061	4.12842	0.0062825	0.0110397	0.017076	0.05356	1	2.19722	13.3541	48.89	22.1623	17.4328	-0.208976	0.116579	105.249	9.36759	0.046589	1.09861	4.10659	C3	江西省	0.246634
404	2012	C34	江西省	6.14945	4.80427	0.00435044	0.0076917	0.036621	0.064993	1	2.19722	13.8709	41.63	22.277	17.6652	-0.40171	0.117218	102.749	9.46876	0.06578	0.693147	4.20124	C3	江西省	0.246634
404	2013	C34	江西省	6.22412	5.19839	0.00504558	0.0095029	0.039853	0.080282	1	2.19722	14.2823	57.59	22.5741	18.2791	-0.31151	0.164479	102.5	9.57569	0.057104	0.693147	4.51531	C3	江西省	0.246634
404	2014	C34	江西省	6.23604	5.3189	0.00658748	0.0126543	0.043844	0.081583	1	2.19722	15.3985	41.72	22.611	18.6233	-0.08499	0.170869	102.346	9.66235	0.06283	1.09861	4.51978	C3	江西省	0.246634
404	2015	C34	江西省	6.15853	5.49721	0.00508425	0.0099483	0.047574	0.080489	1	2.19722	15.3122	37.56	22.665	18.6122	0.099974	0.125755	101.507	9.72459	0.04492	1.09861	4.54503	C3	江西省	0.246634
404	2016	C34	江西省	6.17567	5.53636	0.00632733	0.0117475	0.048845	0.070092	1	2.19722	15.4449	42.69	22.8154	18.4792	0.10318	0.243055	101.963	9.82547	0.047292	0	4.68842	C3	江西省	0.246634
404	2017	C34	江西省	6.28177	5.69605	0.00108582	0.0019528	0.021256	0.065238	1	2.07944	15.5427	39.04	23.0237	18.0856	0.00083	0.174387	101.988	9.9038	0.028476	2.56495	4.9054	C3	江西省	0.246634
404	2018	C34	江西省	6.3608	5.81121	0.00619182	0.0115668	0.016226	0.035811	1	2.19722	14.9796	42.88	23.0352	18.3138	0.064945	0.235635	102.108	9.99811	0.021466	2.19722	4.87974	C3	江西省	0.246634
404	2019	C34	江西省	6.40538	5.89145	0.00848096	0.016909	0.009759	0.036696	1	2.19722	14.884	42.44	23.0504	18.7832	0.126163	0.261925	102.85	10.1169	0.007874	1.79176	4.85865	C3	江西省	0.246634
404	2020	C34	江西省	6.47448	5.9444	0.00665832	0.0132956	0.016611	0.028765	1	2.07944	14.6829	40.9	23.1155	18.6933	0.18517	0.212263	102.6	10.1539	0.020283	1.94591	4.89996	C3	江西省	0.246634
404	2021	C34	江西省					0.024691	0.027024	1	2.19722	14.875	40.09	23.1856	18.9538	-0.078926	0.296995			0.027146	1.38629			江西省	0.246634
405	2000																				0
405	2001																				0
405	2002																				0
405	2003																				0
405	2004																				0
406	2000	B07	山东省			0.0283932	0.0514084	0.153202	0.066344		2.56495	11.9809		21.3133	15.8634		0.069025	100.2	9.0528	0.190498	0	3.54515		山东省	0.601909
406	2001	B07	山东省			0.0274453	0.0514084	0.102462	0.128591		2.56495	12.2917		21.4321	15.6074		0.098064	101.8	9.12642	0.140264	0	3.636		山东省	0.601909
406	2002	B07	山东省			0.0127947	0.0252527	0.071654	0.062518		2.3979			21.5001	15.9243	-0.004611	0.106991	99.3	9.23752	0.092012	0	3.67137		山东省	0.601909
406	2003	B07	山东省			0.0201392	0.0398015	0.038672	0.087684		2.3979		32.2	21.8435	16.5291	-0.052085	0.152008	101.116	9.39915	0.053195	0	4.01833		山东省	0.601909
406	2004	B07	山东省			0.0076933	0.0145488	0.03174	0.065514		2.30259		28.74	22.0139	16.6342	-0.142477	0.095002	103.642	9.61726	0.071571	0	4.17402		山东省	0.601909
406	2005	B07	山东省					0.055815	0.084531	1	2.3979	12.8841	33.86	21.9864	16.8182	-0.112606	0.11118	101.677	9.8183	0.094641	0	4.1023		山东省	0.601909
406	2006																				0
407	2000	C29	山东省			0.00707157	0.0130108	0.04254	0.038592		2.3979			20.7571	15.8113		0.10124	100.2	9.0528	0.054721	0	2.98885		山东省	0.601909
407	2001	C29	山东省			0.00302538	0.0058799	0.030644	0.038672		2.3979			20.8202	15.6596		0.125151	101.8	9.12642	0.044135	0.693147	3.01517		山东省	0.601909
407	2002	C29	山东省			0.0047123	0.009405	0.016485	0.05058		2.3979			20.8545	15.4158	-0.036036	0.086624	99.3	9.23752	0.035713	0	3.01139		山东省	0.601909
407	2003	C29	山东省			0.00367535	0.0070888	0.025965	0.046837	1	2.3979		46.54	20.8353	15.5018	0.889645	0.053675	101.116	9.39915	0.05063	0	2.95111		山东省	0.601909
407	2004	C29	山东省			0.00662795	0.0122965	0.016145	0.04419	1	2.3979		46.54	20.8998	14.8145	-0.389521	0.089113	103.642	9.61726	0.038605	0	2.97937		山东省	0.601909
407	2005	C29	山东省			0.020367	0.0397793	0.017557	0.038157	1	2.3979	13.0342	40.18	21.0703	14.9838	-0.478191	0.061639	101.677	9.8183	0.03679	0	3.12136		山东省	0.601909
407	2006	C29	山东省			0.0158869	0.0275511	0.024619	0.03868	1	2.3979	12.7588	32.4	21.2666	14.3181	-0.216144	0.073925	101.01	9.99425	0.0473	0	3.29408		山东省	0.601909
407	2007	C29	山东省			0.00011715	0.0002282	0.011748	0.035775	1	2.3979	13.3359	22.86	21.5628	15.0167	0.217685	0.090936	104.44	10.1572	0.038343	0	3.58122		山东省	0.601909
407	2008	C29	山东省	6.37567		0.00957015	0.0166554	0.142872	0.035574	1	2.3979	12.9336	21.94	21.464	15.0648	-0.332302	0.131507	105.292	10.3396	0.195992	0	3.43122	C2	山东省	0.601909
407	2009	C29	山东省	6.34318		0.014015	0.0278523	0.099365	0.059947	1	2.3979	15.1618	22.86	21.6025	15.4391	0.047115	0.169774	99.9976	10.4311	0.134468	1.09861	3.5457	C2	山东省	0.601909
407	2010	C29	山东省	6.47503	3.65196	0.00723815	0.0135448	0.107701	0.049912		2.3979	14.3444	20.9	21.8594	15.625	1.18683	0.083861	102.935	10.5757	0.141617	1.09861	3.79647	C2	山东省	0.601909
407	2011	C29	山东省	6.51762	3.65196	0.00554067	0.0105528	0.001987	0.032399	1	2.3979	14.1723	16.05	21.8656	15.6932	-0.067858	0.127946	105.02	10.7224	0.036479	0.693147	3.7635	C2	山东省	0.601909
407	2012	C26	山东省	6.48022	4.60866	0.00892021	0.0177339	-0.043889	0.055513	1	2.3979	14.0404	17.91	21.8786	15.6258	0.02472	0.147288	102.103	10.82	-0.0143	1.09861	3.73846	C2	山东省	0.601909
407	2013	C26	山东省	6.55368	5.07079	0.00407698	0.0071811	0.014571	0.053197	1	2.3979	14.2697	14.6	21.9735	15.8135	-0.118775	0.104583	102.2	10.9193	0.047864	0	3.80739	C2	山东省	0.601909
407	2014	C26	山东省	6.58644	5.20335	0.0140731	0.0270915	0.012915	0.03982	1	2.3979	14.3942	27.61	22.1349	16.118	0.114594	0.11705	101.906	10.9925	0.036669	0	3.95464	C2	山东省	0.601909
407	2015	C26	山东省	6.5463	5.39662	0.0185397	0.037031	0.009988	0.050022	0	2.3979	14.5944	27.85	22.1468	16.3891	-0.073224	0.129525	101.226	11.0509	0.02962	0	3.92845	C2	山东省	0.601909
407	2016	D45	山东省	6.8373	5.44917	0.00868903	0.016875	-0.075581	0.054822	1	2.3979	14.6551	41.03	22.1825	16.9465	0.556288	0.113083	102.079	11.1276	-0.078769	0	3.93019	D	山东省	0.601909
407	2017	D45	山东省	6.87866	5.60602	0.00418795	0.0083398	0.024321	0.036858	0	2.19722	14.3813	40.96	22.3417	16.9795	0.554125	0.105028	101.518	11.1932	0.043696	0	4.07767	D	山东省	0.601909
407	2018	D45	山东省	6.90271	5.70754	0.00393719	0.0078586	0.028301	0.028311	1	2.30259	14.4007	35.44	22.5838	17.3939	0.498557	0.085878	102.454	11.2447	0.05329	0	4.32692	D	山东省	0.601909
407	2019	D45	山东省	7.00657	5.79106	0.0192761	0.0366156	0.031333	0.027771	1	2.30259	15.2903	34.16	22.5965	17.8934	0.336693	0.084189	103.21	11.1714	0.054083	0	4.30226	D	山东省	0.601909
407	2020	D45	山东省	7.03009	5.85166	0.0155504	0.028757	0.031934	0.029614	1	2.30259	15.2071	37.49	22.6332	17.6504	0.744365	0.067053	102.8	11.2	0.054151	0	4.30656	D	山东省	0.601909
407	2021	D45	山东省					0.015477	0.040063	1	2.19722	15.4574	39.74	22.6746	17.7766	0.138152	0.059958			0.040379	0			山东省	0.601909
408	2000	C30	河北省					0.041535	0.067979		2.3979			20.4118	16.4917		0.037989	99.7	8.53483	0.075139	0			河北省	0.358154
408	2001	C30	河北省					0.020622	0.072028		2.19722			20.5924	16.6304		0.202994	100.5	8.61555	0.040128	0			河北省	0.358154
408	2002	C30	河北省					0.011635	0.062476		2.19722			20.6828	16.8001	-0.132367	0.192005	99	8.70256	0.029438	0			河北省	0.358154
408	2003	C30	河北省					0.009355	0.123194		2.07944		65.21	20.8805	16.3468	0.293587	0.339897	102.175	8.84236	0.021577	0			河北省	0.358154
408	2004	C30	河北省					-0.034466	0.247568		1.94591		64.74	20.796	16.5233	0.365424	0.172905	104.25	9.04519	-0.025948	0			河北省	0.358154
408	2005	C30	河北省					-0.089589	0.365501	1	1.94591	12.5368	64.95	20.8684	16.7401	-0.067964	0.011598	101.799	9.21155	-0.077296	0			河北省	0.358154
408	2006	C30	河北省			0.0131784	0.0249263	0.018221	0.108267	1	2.07944	12.5194	57.13	20.6674	16.1595	4.49288	0.108211	101.693	9.34728	0.056455	0			河北省	0.358154
408	2007	C30	河北省			0.00790066	0.0154907	0.002765	0.029494	1	1.94591	12.8453	45.79	20.7733	17.2278	0.138752	0.001078	104.68	9.51836	0.011199	0			河北省	0.358154
408	2008	C30	河北省	5.86915		0.0052894	0.0104453	-0.160202	0.03571	1	1.94591	12.8532	45.25	20.3692	17.385	-0.293165	0.001713	106.2	9.68109	-0.155316	0		C3	河北省	0.358154
408	2009	C30	河北省	5.89457		0.0245802	0.0455168	-0.315136	0.141756	1	1.79176	12.8975	27.11	20.0575	17.3742	-0.778318	0.003721	99.3215	9.75473	-0.46094	0		C3	河北省	0.358154
408	2010	C30	河北省	5.99891	3.39249	0.0238898	0.0435167	0.073708	0.049708	1	1.60944	13.1206	26.88	19.9045	13.3857	5.76681	0.004659	103.074	9.92301	0.10753	0		C3	河北省	0.358154
408	2011	C32	河北省	7.12358	3.39249	0.00645127	0.0127519	0.013266	0.041318	1	2.19722	13.1806	26.01	19.8743	13.7887	-0.72475	0.004158	105.696	10.1071	0.020097	0		C3	河北省	0.358154
408	2012	F51	河北省	7.83783	4.52103	0.00406321	0.0080786	0.010731	0.175383	1	2.19722	12.7105	25.07	19.9271	13.5373	0.095331	0.013354	102.597	10.1877	-0.00381	0		F	河北省	0.358154
408	2013	F51	河北省	7.89698	4.9845	0.00300254	0.0059965	0.028455	0.027191	0	2.19722	12.6568	26.25	20.173	13.388	-0.221371	0.004333	103	10.2557	0.046128	0		F	河北省	0.358154
408	2014	F51	河北省	7.85378	5.16872	0.00408999	0.0078165	-0.12142	0.337266	1	2.07944	12.6869	25.46	19.939	13.3807	-1.70003	0.000479	101.723	10.2895	-0.251701	0		F	河北省	0.358154
408	2015	F51	河北省	7.92044	5.33922	0.0113428	0.020493	-0.130595	0.087495	1	2.07944	12.9146	23.81	19.9552	13.5201	-1	0.002304	100.874	10.3025	-0.491835	0		F	河北省	0.358154
408	2016	F51	青海省	8.10373	5.43532	0.0104521	0.020493	0.124885	0.051214	1	2.19722	13.8155	83.77	22.7194	16.6887	-0.28149	0.211416	101.821	7.85263	0.150581	0		F	青海省	0.0697032
408	2017	C26	青海省	6.72198	5.58667	0.0071968	0.0143812	0.157134	0.019563	1	2.19722	13.8616	81.56	22.7703	16.6803	0.332432	0.107193	101.498	7.87277	0.179666	0		C2	青海省	0.0697032
408	2018	C26	青海省	6.81453	5.69018	0.0143118	0.0277271	0.090584	0.023451	1	2.19722	13.9905	83.38	22.9624	16.8896	0.214736	0.00643	102.54	7.9604	0.110669	0		C2	青海省	0.0697032
408	2019	C26	青海省	6.75931	5.77731	0.0285038	0.0570005	0.031965	0.040714	1	2.19722	14.0351	82.63	22.9896	16.8825	1.42749	0.008513	102.45	7.99495	0.032993	0		C2	青海省	0.0697032
408	2020	C26	青海省	6.747	5.83493	0.0580569	0.116107	0.026377	0.035925	1	2.19722	14.105	83.94	22.884	16.4868	1.40848	0.052349	102.6	8.00834	0.026863	0		C2	青海省	0.0697032
408	2021	C26	青海省					0.134344	0.06754	1	2.19722	14.6797	79.56	23.0864	17.0099	0.527097	0.075263			0.148969	0			青海省	0.0697032
409	2000	C35	广东省			0.0201776	0.0403358	0.021169	0.193458		2.48491			19.5893	14.6867		0.121663	101.4	9.17598	0.003123	0	1.78358		广东省	1.5178
409	2001	C35	广东省			0.0118982	0.0218513	-0.078519	0.379257	1	2.19722			19.4001	14.3843		0.114959	99.3	9.39593	-0.091259	0	1.56579		广东省	1.5178
409	2002	C35	广东省			0.0118438	0.0218513	-0.229762	2.33449	1	2.30259			19.2244	14.513	-0.702272	0.154579	98.6	9.51062	-0.280026	0	1.36349		广东省	1.5178
409	2003	C35	广东省			0.0018833	0.0034684	-0.381465	100.713	1	2.56495		37	19.0083	14.5019	-0.554373	0.16409	100.629	9.67059	-0.436104	0	1.12749		广东省	1.5178
409	2004	C35	广东省			0.00406656	0.0081051	0.030099	-0.005551	1	2.48491		36.91	19.0628	14.6717	0.982339	0.168088	102.97	9.84504	0.067988	0	1.13649		广东省	1.5178
409	2005	C35	广东省			0.0193434	0.0355807	0.028895	-0.218901	1	2.48491	12.22	37	19.2219	14.7719	91.8263	0.208606	102.25	10.0238	0.041986	0	1.24116		广东省	1.5178
409	2006	C35	广东省			0.0199449	0.0372723	-0.229681		1	2.07944	12.4502	40.02	18.9513	14.8724		0.003612	101.786	10.1882	-0.324294	0	0.956445		广东省	1.5178
409	2007	C35	广东省			0.0108564	0.0211517	-0.388361		1	2.19722	12.8672	34.32	18.0281	8.55894		0.00075	103.676	10.3665	-0.468007	0	0.128802		广东省	1.5178
409	2008	C35	广东省	6.17452		0.00981198	0.0185484	0.042097	0.275642	1	2.19722	13.1757	36.89	17.9976			0.013394	105.597	10.5132	0.021826	0.693147	0.0640172	C3	广东省	1.5178
409	2009	C35	广东省	6.16728		0.0232309	0.0461658	-0.265396	0.388087	1	1.94591	13.6708	39.09	17.7692	8.51501	-0.11754	0.384827	97.6538	10.5836	-0.363035	1.94591	-0.158899	C3	广东省	1.5178
409	2010	C35	广东省	6.22773	4.24104	0.0317759	0.0633777	-0.117317	0.242809	1	2.19722	13.2164	35.89	17.6909	12.4761		0.432385	103.121	10.7367	-0.183776	2.07944	-0.260585	C3	广东省	1.5178
409	2011	C35	安徽省	6.30168	3.49863	0.0248558	0.0477855	0.119549	0.035905	1	2.19722	12.1123	33.71	17.6633	11.7939	0.271609	0.016096	105.562	9.63565	0.096078	1.60944	-0.322157	C3	安徽省	0.286513
409	2012	F51	安徽省	7.83783	4.57089	0.00779787	0.014613	0.067242	0.187535	1	2.19722	11.987	32.48	20.9043	16.821	11.963	0.160215	102.261	9.75337	0.078304	1.09861	2.62406	F	安徽省	0.286513
409	2013	B08	山东省	6.20636	5.07079	0.00306635	0.006109	0.071652	0.149648	1	2.19722	13.7643	72.45	21.2981	16.8175	0.672364	0.117417	102.2	10.9193	0.083696	0	3.00854	B	山东省	0.601909
409	2014	B08	山东省	6.07782	5.20335	0.00934758	0.0183562	-0.008902	0.264739	1	2.19722	13.8514	56.4	21.9208	17.0141	-0.406601	0.0551	101.906	10.9925	-0.002828	0	3.6668	B	山东省	0.601909
409	2015	B08	山东省	5.7962	5.39662	0.00932937	0.0183562	0.021733	0.051185	1	2.19722	13.9029	42.26	22.4596	17.1315	1.85544	0.051535	101.226	11.0509	0.049436	1.79176	4.25792	B	山东省	0.601909
409	2016	S90	山东省	6.28477	5.44917	0.00849745	0.016394	-0.030946	0.073605	1	2.19722	13.7297	42.13	22.5475	17.3793	-0.845509	0.025194	102.079	11.1276	-0.000935	1.79176	4.32329	S	山东省	0.601909
409	2017	S90	山东省	6.48297	5.60602	0.00463359	0.0092602	-0.04541	0.107672	1	2.19722	13.8425	43.52	22.5106	17.6587	-0.963282	0.008687	101.518	11.1932	-0.01344	0	4.23892	S	山东省	0.601909
409	2018	S90	山东省	6.47495	5.70754	0.00255548	0.0049423	0.026565	0.048741	1	2.19722	13.8836	44.52	22.2907	17.5866	5.86672	0.003371	102.454	11.2447	0.101655	1.94591	3.93735	S	山东省	0.601909
409	2019	S90	山东省	6.52474	5.79106	0.0112585	0.0210491	-0.227375	0.057696	1	2.19722	14.0343	42.19	22.0673	17.8283	-0.215829	0.038401	103.21	11.1714	-0.25855	0	3.63595	S	山东省	0.601909
409	2020	S90	山东省	6.41465	5.85166	0.0106416	0.0192773	0.099763	0.05056	1	2.19722	14.5709	39.69	20.7197	15.3805	1.02134	0.18165	102.8	11.2	0.216543	0	2.10974	S	山东省	0.601909
409	2021	I65	山东省					0.029093	0.19903	1	2.19722	14.5113	39.55	20.905	16.5328	2.0385	0.100546			0.059506	0			山东省	0.601909
410	2000																				0
410	2001																				0
410	2002																				0
410	2003																				0
410	2004																				0
410	2005																				0
410	2006																				0
410	2007																				0
410	2008																				0.693147
410	2009																				0
410	2010																				0.693147
410	2011																				1.60944
410	2012																				1.09861
410	2013																				0
410	2014																				0
410	2015																				0
410	2016																				1.79176
410	2017																				1.94591
410	2018																				1.09861
410	2019																				1.09861
410	2020																				1.09861
410	2021																				2.70805
411	2000	F52	浙江省			0.035878	0.0656208	-0.251662	0.448324		2.3979			19.4933	13.6972		0.022222	101	8.70555	-0.227056	0	1.69296		浙江省	0.564786
411	2001	F52	浙江省			0.0355853	0.0647542	0.015788	0.324157		2.3979			20.2114	15.423		0.068709	99.8	8.83904	0.069346	0	2.34978		浙江省	0.564786
411	2002	F52	浙江省			0.00537046	0.0106001	0.001765	0.019586		2.07944			20.3585	16.0451	0.372488	0.125906	99.1	8.98766	0.035794	0	2.45795		浙江省	0.564786
411	2003	F52	浙江省			0.00620247	0.0108804	0.011329	0.022091		2.19722		70.9	20.4556	15.1781	0.1985	0.138537	101.863	9.1804	0.03963	0	2.51676		浙江省	0.564786
411	2004	F52	浙江省			0.00223506	0.0040038	0.009405	0.017254		2.07944		70.9	20.6097	14.7691	0.068808	0.073094	103.863	9.36295	0.047484	0	2.63533		浙江省	0.564786
411	2005	F52	浙江省			0.0121434	0.022646	0.012861	0.016681	1	2.07944		70.9	20.7336	15.047	0.200207	0.139629	101.322	9.50433	0.056312	0	2.72424		浙江省	0.564786
411	2006	F52	浙江省			0.0106711	0.0189226	0.016891	0.014402	1	2.07944	13.3692	66.73	20.8559	15.56	0.134748	0.176618	101.058	9.66259	0.064588	0	2.81281		浙江省	0.564786
411	2007	F52	浙江省			0.00404176	0.0074123	0.023341	0.015566	1	2.07944	13.5278	62.08	20.989	15.9037	0.103221	0.098756	104.174	9.83915	0.08478	0	2.9142		浙江省	0.564786
411	2008	F52	浙江省	6.94686		0.00495414	0.0097266	0.027556	0.01396	1	2.19722	13.6106	60.45	21.1096	15.9658	0.113224	0.17628	105.029	9.97407	0.108118	0	3.00365	F	浙江省	0.564786
411	2009	F52	浙江省	7.03991		0.00535058	0.0104497	0.034433	0.01341	1	2.19722	13.8978	60.75	21.3376	16.567	0.124308	0.117155	98.4725	10.0428	0.107209	0	3.21181	F	浙江省	0.564786
411	2010	F51	浙江省	7.29362	3.34639	0.00476119	0.0089857	0.035461	0.013253	1	2.19722	14.4915	60.57	21.6259	16.9734	0.078205	0.115832	103.838	10.23	0.118102	0	3.49189	F	浙江省	0.564786
411	2011	F51	浙江省	7.57664	3.34639	0.00257861	0.0050788	0.104333	0.017746	1	2.19722	14.777	59.41	22.0259	17.7259	0.017574	0.195786	105.383	10.3834	0.256678	0	3.90796	F	浙江省	0.564786
411	2012	F51	浙江省	7.83783	4.427	0.00477869	0.0094207	0.034961	0.017013	1	2.19722	14.9041	62.02	22.1367	17.7199	-0.009851	0.132431	102.184	10.4535	0.127752	0	3.99674	F	浙江省	0.564786
411	2013	F51	浙江省	7.89698	4.95639	0.00485889	0.0094207	0.035179	0.018523	1	2.19722	14.9741	64.38	22.2914	18.0574	0.0485	0.119377	102.3	10.5389	0.107461	0	4.1382	F	浙江省	0.564786
411	2014	F51	浙江省	7.85378	5.1159	0.00421912	0.0077435	0.024631	0.01784	1	2.19722	15.0274	61.62	22.3741	18.358	0.002266	0.085416	102.055	10.6009	0.092523	0	4.19606	F	浙江省	0.564786
411	2015	F51	浙江省	7.92044	5.32467	0.00342332	0.0063538	0.025127	0.017017	1	2.19722	15.0155	61.56	22.5356	18.4218	-0.003689	0.09152	101.411	10.6663	0.08494	0	4.349	F	浙江省	0.564786
411	2016	F51	浙江省	8.10373	5.40772	0.00756957	0.0150772	0.027462	0.01629	1	2.19722	15.1688	62.07	22.6673	18.4458	0.012759	0.092754	101.915	10.7632	0.093109	0	4.46792	F	浙江省	0.564786
411	2017	F51	浙江省	8.32471	5.58696	0.00474939	0.0087234	0.021077	0.016645	1	2.07944	15.0906	69.17	22.9297	18.7809	0.047605	0.158257	102.119	10.8545	0.066623	0	4.74899	F	浙江省	0.564786
411	2018	F51	浙江省	8.34077	5.68954	0.0111	0.0218672	0.024895	0.014926	1	2.19722	15.3257	69.41	22.9197	18.834	0.010819	0.148496	102.274	10.9366	0.074561	0	4.69657	F	浙江省	0.564786
411	2019	F51	浙江省	8.38825	5.77492	0.00723962	0.0142502	0.031355	0.014676	1	2.19722	15.2874	70.08	23.1	18.8708	-0.034833	0.122323	102.884	11.0405	0.081445	0	4.8805	F	浙江省	0.564786
411	2020	F51	浙江省	8.38009	5.83132	0.00318035	0.0059604	0.030471	0.015097	1	2.07944	15.4203	66.86	23.1437	18.9408	-0.017455	0.139505	102.3	11.0762	0.069388	0	4.89517	F	浙江省	0.564786
411	2021	F51	浙江省					0.03235	0.015534	1	2.07944	15.6399	65.53	23.2284	18.9661	-0.004972	0.139651			0.074675	0			浙江省	0.564786
412	2000																				0
412	2001																				0
412	2002																				0
412	2003																				0
413	2000	C39	河北省					0.061877	0.656365	1	2.30259	11.3263		21.2038	15.283			99.7	8.53483	0.112804	0	3.38562		河北省	0.358154
413	2001	C39	河北省					0.03001	0.509044	1	2.30259			21.1541	15.1912		0.01134	100.5	8.61555	0.051812	0	3.29171		河北省	0.358154
413	2002	C39	河北省					0.022077	0.521848	1	2.48491			21.1324	15.5878	-0.074652	0.04561	99	8.70256	0.04059	0	3.22833		河北省	0.358154
413	2003	C39	河北省			0.00346148	0.0066797	0.018279	0.423633	1	2.19722		63.53	21.0684	14.843	-0.058341	0.009176	102.175	8.84236	0.059044	0	3.11935		河北省	0.358154
413	2004	C39	河北省			0.0184953	0.0328807	0.023628	0.317051	1	1.94591		63.7	21.0194	14.5223	0.125824	0.010849	104.25	9.04519	0.067854	0	3.02672		河北省	0.358154
413	2005	C39	河北省			0.0216542	0.0408507	-0.527987	0.678631	1	1.94591	12.3263	63.74	20.5478	15.1413	-0.092064	0.043435	101.799	9.21155	-1.43942	0	2.49134		河北省	0.358154
413	2006	C39	河北省			0.00404912	0.00797	-0.23655	0.505817	1	1.94591	12.1443	58.74	19.814	15.2606	-0.016039	0.004422	101.693	9.34728	-0.408163	0	1.71863		河北省	0.358154
413	2007	C39	河北省			0.0014448	0.0027416	0.02565	0.090459	1	1.94591	12.3087	55.89	19.8896	15.75	0.091749	0.033848	104.68	9.51836	0.027044	0	1.752		河北省	0.358154
413	2008	C39	河北省	6.08495		0.0039715	0.0076999	0.012052	0.092239	1	1.94591	12.3089	56.68	19.8228	15.6369	-0.414846	0.043082	106.2	9.68109	0.004865	0	1.64717	C3	河北省	0.358154
413	2009	C39	河北省	6.04053		0.00771599	0.0152434	-0.090024	0.292028	1	1.94591	11.7069	51.93	19.7131	15.4622	-0.311442	0.013419	99.3215	9.75473	-0.134044	0	1.50152	C3	河北省	0.358154
413	2010	C39	河北省	6.12444	3.39249	0.0846801	0.153697	0.010845	0.205314	1	1.94591	12.2192	41.58	19.7421	15.3146	-0.01162	0.02724	103.074	9.92301	0.012047	0	1.48935	C3	河北省	0.358154
413	2011	C39	河北省	6.11404	3.39249	0.0694189	0.138453	0.032438	0.202653	1	1.94591	12.3662	44.65	19.7401	15.267	0.167103	0.04236	105.696	10.1071	0.036026	0	1.44739	C3	河北省	0.358154
413	2012	C39	河北省	6.04743	4.52103	0.0528646	0.100738	0.116907	0.096482	1	1.94591	12.6676	47.55	21.4468	16.1585	-0.077781	0.053727	102.597	10.1877	0.131993	0	3.17221	C3	河北省	0.358154
413	2013	C39	河北省	6.14705	4.9845	0.0116612	0.0225687	0.045339	0.107585	1	1.94591	13.6219	70.71	22.9241	16.6995	0.39564	0.27289	103	10.2557	0.046162	0	4.86212	C3	河北省	0.358154
413	2014	C39	河北省	6.22881	5.16872	0.00310845	0.0061909	0.072919	0.098264	1	1.94591	13.7837	41.63	23.2464	16.9829	2.44451	0.241116	101.723	10.2895	0.081358	0	5.22445	C3	河北省	0.358154
413	2015	C39	河北省	6.29522	5.33922	0.00593369	0.0113288	0.048354	0.090703	1	1.94591	14.1954	51.21	24.0836	17.4225	1.72257	0.415463	100.874	10.3025	0.062079	0	6.27123	C3	河北省	0.358154
413	2016	C39	河北省	6.39429	5.41055	0.00590936	0.0112665	0.027987	0.060704	1	1.94591	14.3728	40.53	24.5697	17.5732	0.913302	0.534685	101.511	10.3757	0.037043	0	6.88996	C3	河北省	0.358154
413	2017	C39	河北省	6.45082	5.58788	0.00144754	0.0025412	0.028646	0.037037	1	1.79176	15.1701	37.06	24.9381	19.1504	1.93358	0.369797	101.729	10.4346	0.045808	0	7.36271	C3	河北省	0.358154
413	2018	C39	河北省	6.51192	5.69113	0.00269488	0.0053838	0.031261	0.023163	0	1.94591	15.1172	34.69	25.0079	19.2884	0.78491	0.205531	102.449	10.4916	0.050634	1.09861	7.42117	C3	河北省	0.358154
413	2019	C39	河北省	6.57602	5.7656	0.00298832	0.005976	-0.022995	0.03885	1	1.94591	14.4061	31	24.9392	19.1503	0.213011	0.006428	102.952	10.4661	-0.006676	2.70805	7.28431	C3	河北省	0.358154
413	2020	C39	河北省	6.60797	5.83074	0.00342599	0.0068396	-0.053565	0.113256	1	1.94591	14.8524	27.7	24.895	18.8223	0.360764	0.015159	102.1	10.497	-0.03951	0.693147	7.18214	C3	河北省	0.358154
413	2021	C39	河北省					-0.045803	0.1892	1	1.94591	14.6264		24.8582	18.7456	0.174693	0.012803			-0.035607	0			河北省	0.358154
415	2000	E48	新疆维吾尔自治区			0.0197708	0.0347913	0.059238	0.163444		2.3979	11.6817		20.4677	14.3076		0.056707	99.4	7.21844	0.067132	0	2.64911		新疆维吾尔自治区	0.0393531
415	2001	E48	新疆维吾尔自治区			0.0180188	0.0347913	0.032187	0.149957		1.94591	11.7901		20.6495	14.2805		0.14257	104	7.3076	0.033227	0	2.79659		新疆维吾尔自治区	0.0393531
415	2002	E48	新疆维吾尔自治区			0.00895952	0.0179157	0.000432	0.094197		1.60944	11.5056		20.8506	13.7447	-0.145521	0.070877	99.4	7.38563	0.017572	0	2.96724		新疆维吾尔自治区	0.0393531
415	2003	E48	新疆维吾尔自治区			0.00976952	0.0194983	-0.068465	0.218203		1.94591		59.23	21.0844	15.0324	-0.058207	0.046361	100.411	7.5424	-0.063895	0	3.17653		新疆维吾尔自治区	0.0393531
415	2004	E48	新疆维吾尔自治区			0.00743317	0.0142299	0.010618	0.191281		1.94591		59.39	20.7149	14.0189	-0.022311	0.067138	102.712	7.70034	0.06028	0	2.74475		新疆维吾尔自治区	0.0393531
415	2005	E48	新疆维吾尔自治区			0.0128239	0.0255943	0.004983	0.103785	1	1.94591	12.2713	60.191	20.7575	14.056	0.742008	0.063797	100.729	7.86488	0.034346	0	2.74926		新疆维吾尔自治区	0.0393531
415	2006	E48	新疆维吾尔自治区			0.00876284	0.0172364	0.012989	0.086119	0	1.94591	12.788	48.12	20.8685	14.1623	-0.457963	0.03886	101.312	8.02134	0.049023	0	2.82615		新疆维吾尔自治区	0.0393531
415	2007	E48	新疆维吾尔自治区			0.00411509	0.0079302	0.012008	0.094921	1	1.94591	12.5818	41.93	20.8945	14.8516	-0.541285	0.030511	105.485	8.16711	0.053851	0	2.81368		新疆维吾尔自治区	0.0393531
415	2008	E48	新疆维吾尔自治区	6.99197		0.00303688	0.0059779	-0.081617	0.13363	1	1.94591	12.6543	35.14	20.8108	14.7347	-0.132374	0.032755	108.056	8.33883	-0.104572	0	2.68532	E	新疆维吾尔自治区	0.0393531
415	2009	E48	新疆维吾尔自治区	7.26256		0.00780656	0.01548	-0.074044	0.157768	0	1.94591	12.5433	15.77	20.8664	14.3481	-0.241103	0.09416	100.738	8.36102	-0.128204	0	2.70397	E	新疆维吾尔自治区	0.0393531
415	2010	E48	新疆维吾尔自治区	7.43306		0.00609004	0.0113502	0.001635	0.108081	0	1.94591	12.7282	26.01	20.9715	15.4383	-0.15524	0.169464	104.33	8.60107	0.031158	0	2.7756	E	新疆维吾尔自治区	0.0393531
415	2011	L71	新疆维吾尔自治区	7.09679		0.00350271	0.006776	0.019726	0.052584	1	2.19722	12.6001	72.36	23.6473	13.5895	0.236856	0.27674	105.949	8.79635	0.017929	0	5.89726	L	新疆维吾尔自治区	0.0393531
415	2012	L71	新疆维吾尔自治区	7.75174	4.41219	0.00629024	0.0125676	0.021026	0.085026	1	2.3979	13.1585	70.14	24.1246	17.3577	-0.467096	0.059858	103.826	8.92337	0.031148	0	6.48595	L	新疆维吾尔自治区	0.0393531
415	2013	L71	新疆维吾尔自治区	7.99475	4.96564	0.00749269	0.0148651	0.023349	0.080967	1	2.19722	14.3925	70.2	24.7685	18.3309	4.55029	0.03716	103.9	9.04119	0.045156	0	7.32522	L	新疆维吾尔自治区	0.0393531
415	2014	L71	新疆维吾尔自治区	8.07899	5.09785	0.00743438	0.0148651	0.017404	0.090217	1	2.19722	15.7319	75.5	24.9387	18.485	0.056297	0.035037	102.106	9.13491	0.034207	0	7.52348	L	新疆维吾尔自治区	0.0393531
415	2015	L71	新疆维吾尔自治区	7.19407	5.3254	0.00403791	0.0077175	0.013557	0.091218	1	2.19722	14.3034	65.89	25.6053	18.9315	0.077577	0.191582	100.567	9.14043	0.027056	0	8.44107	L	新疆维吾尔自治区	0.0393531
415	2016	L71	新疆维吾尔自治区	7.7536	5.341	0.00299794	0.0059188	0.013115	0.05054	0	2.19722	15.3378	75.98	26.1015	19.1241	0.215511	0.04617	101.368	9.17468	0.031936	0	9.13854	L	新疆维吾尔自治区	0.0393531
415	2017	L71	新疆维吾尔自治区	7.75594	5.5162	0.00981104	0.0185679	0.010507	0.055007	0	2.19722	14.8282	76.27	26.4284	19.8978	-0.077874	0.041541	102.187	9.29486	0.038292	0	9.596	L	新疆维吾尔自治区	0.0393531
415	2018	L71	新疆维吾尔自治区	7.73187	5.60521	0.0144042	0.0283592	0.009322	0.046694	1	2.19722	14.5925	75.9	26.3786	19.6714	0.255246	0.022199	102.029	9.40912	0.046237	0	9.47972	L	新疆维吾尔自治区	0.0393531
415	2019	L71	新疆维吾尔自治区	7.24371	5.68474	0.00496326	0.0097913	0.012514	0.047588	1	2.19722	14.9232	71.54	26.305	19.7946	0.709133	0.023507	101.944	9.51761	0.046367	0	9.32723	L	新疆维吾尔自治区	0.0393531
415	2020	L71	新疆维吾尔自治区	6.74727	5.73124	0.0031648	0.0063098	-0.034353	0.060897	1	2.19722	14.7134	69.25	26.2456	19.7489	-0.182907	0.06613	101.5	9.53225	-0.002677	0	9.19671	L	新疆维吾尔自治区	0.0393531
415	2021	L71	新疆维吾尔自治区					-0.004548	0.056717	1	2.19722	15.0111		26.2376	19.7719	0.664252	0.022858			0.028721	0			新疆维吾尔自治区	0.0393531
416	2000	C14	山东省			0.135091	0.242938	-0.062876	0.192622		2.3979	10.4843		19.7596			0.018666	100.2	9.0528	-0.055308	0			山东省	0.601909
416	2001	C14	山东省			0.124955	0.242938	0.166976	0.096313		2.07944			20.0186			0.290023	101.8	9.12642	0.214044	0			山东省	0.601909
416	2002	C14	山东省			0.0423668	0.0757913	0.264298	0.039761		1.94591			20.361		-0.236744	0.344379	99.3	9.23752	0.313405	0			山东省	0.601909
416	2003	C14	山东省			0.0175607	0.0326378	0.247966	0.052636		2.07944		38.34	20.3678		0.503729	0.193668	101.116	9.39915	0.299394	0			山东省	0.601909
416	2004	C14	山东省			0.0482121	0.0938006	0.165762	0.059626	1	1.94591		37.12	20.6106		0.181059	0.073851	103.642	9.61726	0.1777	0			山东省	0.601909
416	2005	C14	山东省			0.0574178	0.114357	0.085387	0.069905	1	2.19722		39.35	20.913	14.3784	5.0121	0.13216	101.677	9.8183	0.112288	0			山东省	0.601909
416	2006	C14	山东省			0.0330108	0.0632113	0.022046	0.038668	1	1.94591		31.52	20.8673	14.2061	0.531854	0.371538	101.01	9.99425	0.027156	0			山东省	0.601909
416	2007	C14	山东省			0.0481724	0.0899563	-0.005065	0.050835	1	0.693147		29.13	20.5412	13.4721	0.054081	0.72152	104.44	10.1572	-0.009391	0			山东省	0.601909
416	2008	C14	山东省	6.44643		0.0471134	0.0899563	-0.00035	0.050292	1	1.60944	14.0732	30.04	20.5449	13.9846	0.032255	0.248088	105.292	10.3396	-0.012137	0		C1	山东省	0.601909
416	2009	C14	山东省	6.54313		0.0347346	0.0692664	0.079211	0.074305	1	2.19722	14.3363	29.88	20.7026	14.194	0.230509	0.704287	99.9976	10.4311	0.084711	0		C1	山东省	0.601909
416	2010	F52	山东省	7.29602	3.65196	0.019618	0.0392259	0.02966	0.05954	1	2.07944	14.25	30.47	20.7157	14.0561	0.070121	0.650125	102.935	10.5757	0.026876	0		F	山东省	0.601909
416	2011	F52	山东省	7.4303	3.65196	0.0152517	0.0298433	0.058487	0.066306	1	2.19722	14.2292	30.04	20.6151	13.6393	-0.110379	0.676749	105.02	10.7224	0.04979	0		F	山东省	0.601909
416	2012	F52	山东省	7.20024	4.60866	0.0195221	0.0367247	0.078558	0.070352	1	2.19722	14.4361	29.97	20.6842	14.462	0.052789	0.507166	102.103	10.82	0.071907	0		F	山东省	0.601909
416	2013	F52	山东省	7.20246	5.07079	0.0186547	0.0367247	0.022552	0.063184	1	2.19722	14.6751	30.26	20.6564	14.3185	0.029613	0.530711	102.2	10.9193	0.014688	0		F	山东省	0.601909
416	2014	F52	山东省	7.19551	5.20335			0.106606	0.107489	1	2.19722	14.7933	28.99	20.6566	15.1281	-0.242442	0.478366	101.906	10.9925	0.106601	0		F	山东省	0.601909
416	2015	J69	山东省		5.39662			0.016314	0.463446	1	2.19722	15.3876	26.61	21.0746	17.1924	0.529441	0.103201	101.226	11.0509	0.023977	0			山东省	0.601909
416	2016	J69	山东省		5.44917			0.020229	0.287293	1	2.19722	15.0516	32.57	20.6408	15.7594	-0.362602	0.128436	102.079	11.1276	0.034374	0			山东省	0.601909
416	2017	J69	山东省		5.60602			0.031568	3.17795	1	2.07944	15.1382	33.05	20.6643	15.7544	1.63538	0.083829	101.518	11.1932	0.0325	0			山东省	0.601909
416	2018	J69	山东省		5.70754			0.024646	3.25967	1	2.19722	15.1057	27.7	20.6396	15.7508	1.45189	0.055528	102.454	11.2447	0.026018	0			山东省	0.601909
416	2019	J69	山东省	6.83602	5.79106			0.033156	4.55491	1	2.19722	15.0833	26.92	20.6565	15.7808	-0.487021	0.061177	103.21	11.1714	0.035114	0		J	山东省	0.601909
416	2020	J69	山东省		5.85166			0.038631	2.53662	1	2.19722	15.0984	28.22	20.6963	15.905	4.10799	0.048045	102.8	11.2	0.040013	0			山东省	0.601909
416	2021	J69	山东省					0.016373	3.82418	1	2.19722	14.8644	29.82	20.6779	15.633	0.050566	0.064371			0.01723	0			山东省	0.601909
417	2000	F52	安徽省			0.00298582	0.0059172	0.053129	0.049915		2.19722	11.5521		20.6972	16.7886		0.282723	100.7	8.01903	0.073696	0	2.88622		安徽省	0.286513
417	2001	F52	安徽省			0.00299201	0.0059308	0.045444	0.052209		2.19722			20.8406	16.7134		0.290225	100.5	8.0854	0.067188	0	2.99672		安徽省	0.286513
417	2002	F52	安徽省			0.00117137	0.0022755	0.021846	0.055412		2.3979			21.0017	16.8033	0.140353	0.253655	99	8.16614	0.032435	0	3.1278		安徽省	0.286513
417	2003	F52	安徽省			0.00181036	0.0034114	0.01839	0.067941		2.3979		59.89	21.2309	17.0755	0.163261	0.271783	101.741	8.27464	0.028686	0	3.33516		安徽省	0.286513
417	2004	F52	安徽省			0.00379104	0.0075698	0.021729	0.072111		2.3979		59.8	21.3542	17.0202	0.256288	0.262798	104.498	8.46786	0.038528	0	3.43		安徽省	0.286513
417	2005	F52	安徽省			0.00489878	0.009762	0.024031	0.065377		2.3979	12.7367	64.17	21.4537	16.9978	0.281641	0.25941	101.352	8.58488	0.042537	0	3.49984		安徽省	0.286513
417	2006	F52	安徽省			0.00553187	0.0110634	0.031162	0.070716	1	2.3979	13.0498	52.98	21.567	17.2	0.427705	0.273311	101.223	8.71809	0.05783	0	3.5859		安徽省	0.286513
417	2007	F52	安徽省			0.0051253	0.0102432	0.056703	0.066164	1	2.3979	13.4299	49.74	21.6352	17.2952	0.278345	0.29602	105.27	8.90394	0.100237	0	3.62243		安徽省	0.286513
417	2008	F52	安徽省	6.94686		0.00977213	0.0195366	0.05654	0.071432	1	2.3979	13.9333	54.62	21.9295	17.3536	0.195248	0.322098	106.168	9.08836	0.112165	0	3.91674	F	安徽省	0.286513
417	2009	F52	安徽省	7.03991		0.029925	0.0558497	0.078159	0.069091	1	2.19722	13.5664	55.1	22.0299	17.8236	0.228685	0.336235	99.0939	9.2166	0.15533	0	3.99261	F	安徽省	0.286513
417	2010	F52	安徽省	7.29602	3.49863	0.0243982	0.0465563	0.082068	0.065709	0	2.3979	13.6383	56.63	22.2214	17.6519	0.222239	0.419506	103.139	9.42217	0.167417	0	4.17588	F	安徽省	0.286513
417	2011	F52	安徽省	7.4303	3.49863	0.0224988	0.0414212	0.094699	0.063602	0	2.3979	13.6383	51.19	22.5432	17.7119	0.046579	0.542835	105.562	9.63565	0.173705	0	4.51811	F	安徽省	0.286513
417	2012	F52	安徽省	7.20024	4.57089	0.00601933	0.0120233	0.0689	0.070368	0	2.30259	13.699	48.7	22.6201	17.7181	0.206399	0.508726	102.261	9.75337	0.11922	0	4.57069	F	安徽省	0.286513
417	2013	F52	安徽省	7.20246	5.01615	0.00368071	0.0065377	0.063087	0.076018	1	2.3979	13.9967	47.5	22.7405	18.077	0.145388	0.429903	102.4	9.86419	0.107713	0	4.67689	F	安徽省	0.286513
417	2014	F52	安徽省	7.19551	5.19623	0.00020431	0.0003675	0.056121	0.086317	1	2.3979	13.9887	48.33	22.7964	18.1678	0.239287	0.365096	101.624	9.94505	0.090159	0	4.70512	F	安徽省	0.286513
417	2015	F52	安徽省	7.23314	5.35318	0.00328013	0.0056958	0.040088	0.090709	1	2.3979	14.0248	54.32	22.8389	18.2116	0.206317	0.273748	101.286	9.99905	0.0688	0	4.7172	F	安徽省	0.286513
417	2016	F52	安徽省	7.17676	5.43275	0.00731713	0.0145222	0.039236	0.089753	1	2.30259	14.2329	56.2	22.9452	18.3295	0.091633	0.278801	101.77	10.1027	0.069696	0	4.80818	F	安徽省	0.286513
417	2017	F52	安徽省	7.20849	5.60432	0.00552062	0.010158	0.02931	0.090798	1	2.3979	13.9983	59.38	23.0354	18.5005	0.057698	0.300554	101.232	10.2043	0.056182	0	4.88003	F	安徽省	0.286513
417	2018	F52	安徽省	7.26609	5.71647	0.00766585	0.0150242	0.029851	0.09641	1	2.3979	13.8436	60.13	23.0758	18.4877	0.213081	0.252797	101.983	10.3092	0.057435	0	4.89025	F	安徽省	0.286513
417	2019	F52	安徽省	7.28218	5.79997	0.00247704	0.0048662	0.022839	0.099493	1	2.3979	14.1206	56.9	23.1047	18.5284	0.043441	0.196228	102.744	10.5218	0.046247	0	4.88641	F	安徽省	0.286513
417	2020	F52	安徽省	6.98081	5.85839	0.00167641	0.0033524	0.017011	0.159611	1	2.19722	14.1733	58.37	23.1326	18.6371	0.057292	0.244476	102.7	10.5631	0.035699	0	4.88126	F	安徽省	0.286513
417	2021	F52	安徽省					0.019147	0.164173	1	2.19722	14.099	49.55	23.28	18.5547	0.14438	0.237647			0.043383	0			安徽省	0.286513
418	2000	C38	江苏省			0.0107075	0.0208882	0.056687	0.042502		2.48491			21.9491	17.8325		0.194991	100.1	9.05751	0.079526	0	4.25937		江苏省	0.47413
418	2001	C38	江苏省			0.00317907	0.0063562	0.008344	0.083959		2.48491			21.9531	17.8276		0.180524	100.8	9.15449	0.013361	0	4.22391		江苏省	0.47413
418	2002	C38	江苏省			0.00490128	0.0096467	-0.199	0.269472		2.63906			21.8769	17.4299	-0.59476	0.213678	99.2	9.26926	-0.305317	0	4.09645		江苏省	0.47413
418	2003	C38	江苏省			0.00489565	0.0096467	0.015455	0.037049	1	2.19722		46.78	21.8479	17.1965	0.556795		101.016	9.4289	0.028887	0	4.02331		江苏省	0.47413
418	2004	C38	江苏省			0.00476201	0.0093997	0.013935	0.05	1	2.19722		46.88	21.8602	16.8925	0.482193	0.228814	104.055	9.61604	0.024712	0	3.99738		江苏省	0.47413
418	2005	C38	江苏省			0.0191878	0.0369217	0.013815	0.046091	1	2.19722	14.3578	47.26	21.9585	17.0223	0.36236	0.221715	102.113	9.83085	0.039131	0	4.07018		江苏省	0.47413
418	2006	C38	江苏省			0.0148132	0.027522	0.009909	0.065085	1	1.94591	14.4307	44.42	22.0091	16.7375	-0.035902	0.179069	101.618	9.987	0.039749	0.693147	4.08847		江苏省	0.47413
418	2007	C38	江苏省			0.00309509	0.0060183	0.091666	0.033471	1	2.19722	14.5574	48.24	22.0542	17.1334	-0.268876	0.239823	104.309	10.1666	0.169497	1.38629	4.10071		江苏省	0.47413
418	2008	C38	江苏省	6.51049		0.0127917	0.0229811	0.007489	0.054261	1	2.19722	14.4553	47.64	21.929	17.5891	-0.131501	0.185069	105.364	10.3412	0.022003	1.38629	3.91624	C3	江苏省	0.47413
418	2009	C38	江苏省	6.49954		0.0190016	0.0379128	0.057158	0.042876	1	1.94591	14.5885	49.9	22.0787	18.0164	0.435051	0.219781	99.5699	10.4475	0.11476	0.693147	4.04922	C3	江苏省	0.47413
418	2010	C38	江苏省	6.52493	3.01259	0.0108317	0.0203077	0.076202	0.029073	1	2.07944	15.0884	63.09	22.8029	18.8056	1.89234	0.264826	103.813	10.6317	0.147874	1.09861	4.87308	C3	江苏省	0.47413
418	2011	C38	江苏省	6.50431	3.01259	0.003749	0.0074966	0.058891	0.034013	1	2.19722	15.2453	63.55	22.9365	18.7243	-0.385144	0.249274	105.33	10.8018	0.097052	1.60944	4.99736	C3	江苏省	0.47413
418	2012	C38	江苏省	6.39012		0.00534134	0.0103393	0.04508	0.048028	1	2.19722	15.4257	62.98	22.8519	18.651	0.577393	0.153876	102.566	10.8978	0.071282	3.04452	4.8532	C3	江苏省	0.47413
418	2013	C38	江苏省	6.44721		0.00761997	0.0143879	0.051478	0.045083	1	2.19722	16.1646	63.47	22.9449	19.1498	0.011034	0.168956	102.3	10.998	0.101164	4.80402	4.92777	C3	江苏省	0.47413
418	2014	C38	江苏省	6.49877		0.00927954	0.0173463	0.069512	0.04084	1	2.19722	15.8041	67.47	23.1548	19.3385	0.079038	0.133319	102.209	11.0835	0.122499	5.18178	5.14919	C3	江苏省	0.47413
418	2015	C38	江苏省	6.5063		0.00304758	0.0060943	0.073503	0.041103	1	2.19722	15.4699	67.37	23.3855	19.3301	0.002729	0.194916	101.661	11.1579	0.118133	5.63121	5.40074	C3	江苏省	0.47413
418	2016	C38	江苏省	6.5604		0.00328371	0.0060943	0.071099	0.030935	1	2.07944	14.7979	70.79	23.6617	19.4805	0.051201	0.220888	102.266	11.2566	0.121415	6.43775	5.71598	C3	江苏省	0.47413
418	2017	C38	江苏省	6.64323		0.00316838	0.0057605	0.080063	0.034058	1	2.19722	15.8181	72.31	23.7838	19.672	-0.000272	0.066429	101.742	11.3606	0.147147	6.12468	5.83508	C3	江苏省	0.47413
418	2018	C38	江苏省	6.72019				0.090442	0.007687	1	2.19722	15.9865	72.61	23.8829	19.7919	0.160478	0.072712	102.31	11.436	0.113355	4.99721	5.92519	C3	江苏省	0.47413
418	2019
419	2000	F52	湖南省					0.037601	0.110668		2.07944	11.4721		20.8275	14.1856		0.261844	101.4	8.21389	0.064538	0	3.14287		湖南省	0.164584
419	2001	F52	湖南省					0.025188	0.106312		1.94591	12.3884		20.8088	13.2926		0.090456	99.1	8.25112	0.045524	0	3.08317		湖南省	0.164584
419	2002	F52	湖南省					0.026821	0.120087		1.79176	12.5426		20.8447	12.7021	0.30571	0.087249	99.5	8.33123	0.047166	0	3.08101		湖南省	0.164584
419	2003	F52	湖南省			0.00435418	0.0083474	0.020714	0.113625		1.79176	12.7939	63.74	21.0023	13.7437	0.19566	0.099963	102.449	8.44677	0.039389	0	3.20842		湖南省	0.164584
419	2004	F52	湖南省			0.0052369	0.0103928	0.018307	0.116474		2.07944		63.45	21.2321	13.7615	0.287982	0.148687	105.068	8.63798	0.039894	0	3.41642		湖南省	0.164584
419	2005	F52	湖南省			0.00965871	0.018389	0.025669	0.141308		2.07944	12.7939	63.77	21.1626	13.2564	0.298294	0.147925	102.323	8.79423	0.048331	0	3.30098		湖南省	0.164584
419	2006	F52	湖南省			0.00929812	0.0174354	0.033736	0.125778		2.07944	12.7939	59.38	21.2965	12.2973	0.321528	0.156316	101.441	8.9475	0.055427	0	3.40675		湖南省	0.164584
419	2007	F52	湖南省			0.00158519	0.0031169	0.031741	0.109774		2.07944	12.7939	58.02	21.3744		0.311613	0.232807	105.574	9.15267	0.053291	0	3.45223		湖南省	0.164584
419	2008	F52	湖南省	6.94686		0.00728021	0.0131046	0.021019	0.10894		2.19722	13.7212	54.15	21.5596	9.39591	0.09455	0.143744	106.025	9.35487	0.036721	0	3.61773	F	湖南省	0.164584
419	2009	F52	湖南省	7.03991		0.0106033	0.0211377	0.018828	0.110509	0	2.07944	13.7212	54.13	21.7748	13.8714	0.318126	0.177829	99.6415	9.47729	0.038787	0	3.82008	F	湖南省	0.164584
419	2010	F52	湖南省	7.29602	3.68437	0.00489675	0.0090893	0.032466	0.10484	0	2.07944	13.7212	53.42	21.8825	13.8994	0.238145	0.187772	103.113	9.68271	0.061958	0	3.90284	F	湖南省	0.164584
419	2011	F52	湖南省	7.4303	3.68437	0.00282249	0.0054322	0.06046	0.105851	0	2.07944	13.7212	54.93	21.9957	11.2052	0.199939	0.256317	105.528	9.88683	0.088965	0	3.99302	F	湖南省	0.164584
419	2012	F52	湖南省	7.20024	4.61927	0.00288278	0.0055803	0.041908	0.111252	0	2.19722	13.9553	52.63	22.0336	11.998	0.224471	0.200713	102.012	10.0058	0.055043	0	3.99685	F	湖南省	0.164584
419	2013	F52	湖南省	7.20246	5.10449	0.00324558	0.0062295	0.038086	0.105413	0	2.19722	13.9288	52.68	22.0622	12.4235	0.18698	0.210018	102.5	10.1114	0.050043	0	3.99	F	湖南省	0.164584
419	2014	F52	湖南省	7.19551	5.24776	0.00427898	0.0081965	0.036475	0.099099	0	2.19722	13.9288	52.77	22.0529	12.338	0.175022	0.212868	101.882	10.205	0.045798	0	3.93921	F	湖南省	0.164584
419	2015	F52	湖南省	7.23314	5.42385	0.00353347	0.0068618	0.028826	0.10667	0	2.19722	13.9553	52.16	22.0695	12.5368	0.061391	0.216526	101.38	10.2717	0.033582	0	3.9185	F	湖南省	0.164584
[truncated: 62,051 more rows]
